# Supplementary material for: Influence of the Origin, Feeding Status, and Trypanosoma cruzi Infection in the Microbial Composition of the Digestive Tract of Triatoma pallidipennis
Source: Biology (Basel). 2025 Aug 2;14(8):984. doi: 10.3390/biology14080984 (PMC12383893; doi:10.3390/biology14080984)
Supplement: Supplementary file 1 [file biology-14-00984-s001.zip]

Archive with 2 entries (2 files):
- Data Supplemnetary_16S Triatominae.xlsx
- Supplementary_Files_16S Triatominae.pdf
