# Supplementary material for: Influence of the Origin, Feeding Status, and Trypanosoma cruzi Infection in the Microbial Composition of the Digestive Tract of Triatoma pallidipennis
Source: Biology (Basel). 2025 Aug 2;14(8):984. doi: 10.3390/biology14080984 (PMC12383893; doi:10.3390/biology14080984)
Supplement: Supplementary file 1 [file biology-14-00984-s001.zip › Data Supplemnetary_16S Triatominae.xlsx]

## Sheet: Diversity_Abundance_TPAL
	Samples	Type	Feeding	TC	Organ	Condition	Shannon index	Abundance
	Insectary Fed-EA10-54_S19	Insectary	Fed	TC-	Stomach	Insectary Fed	1.41659	1.23945
	Insectary Fed-EA11-55_S20	Insectary	Fed	TC-	Stomach	Insectary Fed	1.11088	1.15959
	Insectary Fed-EA15-58_S21	Insectary	Fed	TC-	Stomach	Insectary Fed	1.47802	1.19762
	Insectary Fed-EA6-51_S17	Insectary	Fed	TC-	Stomach	Insectary Fed	0.931818	1.14563
	Insectary Fed-EA7-52_S18	Insectary	Fed	TC-	Stomach	Insectary Fed	1.09005	1.15798
	Insectary Fed-IA10-69_S25	Insectary	Fed	TC-	Intestine	Insectary Fed	0.864871	1.14423
	Insectary Fed-IA11-70_S26	Insectary	Fed	TC-	Intestine	Insectary Fed	1.00433	1.15125
	Insectary Fed-IA15-73_S27	Insectary	Fed	TC-	Intestine	Insectary Fed	1.01608	1.1574
	Insectary Fed-IA6-66_S22	Insectary	Fed	TC-	Intestine	Insectary Fed	1.02183	1.1577
	Insectary Fed-IA7-67_S23	Insectary	Fed	TC-	Intestine	Insectary Fed	1.09772	1.1736
	Insectary Fed-IA9-68_S24	Insectary	Fed	TC-	Intestine	Insectary Fed	0.909522	1.14666
	Insectary Fed-RA10-84_S30	Insectary	Fed	TC-	Rectum	Insectary Fed	1.37643	1.18729
	Insectary Fed-RA11-85_S31	Insectary	Fed	TC-	Rectum	Insectary Fed	1.75745	1.23015
	Insectary Fed-RA15-88_S32	Insectary	Fed	TC-	Rectum	Insectary Fed	1.67881	1.22267
	Insectary Fed-RA50_S76	Insectary	Fed	TC-	Rectum	Insectary Fed	1.13497	1.16239
	Insectary Fed-RA6-81_S28	Insectary	Fed	TC-	Rectum	Insectary Fed	1.40883	1.1914
	Insectary Fed-RA7-82_S29	Insectary	Fed	TC-	Rectum	Insectary Fed	1.02832	1.16531
	Insectary Fed +TC-ATcE11_S1	Insectary	Fed	TC+	Stomach	Insectary Fed +TC	1.3099	1.1823
	Insectary Fed +TC-ATcE12_S4	Insectary	Fed	TC+	Stomach	Insectary Fed +TC	1.00489	1.15181
	Insectary Fed +TC-ATcE3_S93	Insectary	Fed	TC+	Stomach	Insectary Fed +TC	1.65365	1.21873
	Insectary Fed +TC-ATcE5_S7	Insectary	Fed	TC+	Stomach	Insectary Fed +TC	1.79047	1.28257
	Insectary Fed +TC-ATcE6_S95	Insectary	Fed	TC+	Stomach	Insectary Fed +TC	0.852695	1.1439
	Insectary Fed +TC-ATcI11_S2	Insectary	Fed	TC+	Intestine	Insectary Fed +TC	1.23202	1.17536
	Insectary Fed +TC-ATcI12_S5	Insectary	Fed	TC+	Intestine	Insectary Fed +TC	0.888789	1.14113
	Insectary Fed +TC-ATcR11_S3	Insectary	Fed	TC+	Rectum	Insectary Fed +TC	1.33395	1.20751
	Insectary Fed +TC-ATcR12_S6	Insectary	Fed	TC+	Rectum	Insectary Fed +TC	1.97652	1.27212
	Insectary Fed +TC-ATcR3_S94	Insectary	Fed	TC+	Rectum	Insectary Fed +TC	1.50166	1.19994
	Insectary Fed +TC-ATcR5_S8	Insectary	Fed	TC+	Rectum	Insectary Fed +TC	1.57783	1.21
	Insectary Fed +TC-ATcR6_S96	Insectary	Fed	TC+	Rectum	Insectary Fed +TC	1.06194	1.15688
	Insectary Fasting-ES10-8_S2	Insectary	Fasting	TC-	Stomach	Insectary Fasting	1.14239	1.16411
	Insectary Fasting-ES11-9_S3	Insectary	Fasting	TC-	Stomach	Insectary Fasting	1.11672	1.16076
	Insectary Fasting-ES15-12_S4	Insectary	Fasting	TC-	Stomach	Insectary Fasting	1.43705	1.19386
	Insectary Fasting-ES16-13_S5	Insectary	Fasting	TC-	Stomach	Insectary Fasting	1.31758	1.18933
	Insectary Fasting-IS10-23_S8	Insectary	Fasting	TC-	Intestine	Insectary Fasting	1.15113	1.17883
	Insectary Fasting-IS11-24_S9	Insectary	Fasting	TC-	Intestine	Insectary Fasting	1.46115	1.19411
	Insectary Fasting-IS15-27_S10	Insectary	Fasting	TC-	Intestine	Insectary Fasting	1.5865	1.20894
	Insectary Fasting-IS16-28_S11	Insectary	Fasting	TC-	Intestine	Insectary Fasting	1.69383	1.21933
	Insectary Fasting-RS1-31_S12	Insectary	Fasting	TC-	Rectum	Insectary Fasting	1.33633	1.18172
	Insectary Fasting-RS10-38_S14	Insectary	Fasting	TC-	Rectum	Insectary Fasting	1.6015	1.20964
	Insectary Fasting-RS11-39_S15	Insectary	Fasting	TC-	Rectum	Insectary Fasting	1.27217	1.17386
	Insectary Fasting-RS16-43_S16	Insectary	Fasting	TC-	Rectum	Insectary Fasting	1.76686	1.23217
	Insectary Fasting-RS50_S75	Insectary	Fasting	TC-	Rectum	Insectary Fasting	1.37838	1.18602
	Insectary Fasting +TC-STcE2_S12	Insectary	Fasting	TC+	Stomach	Insectary Fasting +TC	0.900724	1.16963
	Insectary Fasting +TC-STcE3_S14	Insectary	Fasting	TC+	Stomach	Insectary Fasting +TC	1.63642	1.22085
	Insectary Fasting +TC-STcE5_S16	Insectary	Fasting	TC+	Stomach	Insectary Fasting +TC	0.924141	1.14418
	Insectary Fasting +TC-STcE7_S19	Insectary	Fasting	TC+	Stomach	Insectary Fasting +TC	1.21711	1.17531
	Insectary Fasting +TC-STcE8_S21	Insectary	Fasting	TC+	Stomach	Insectary Fasting +TC	1.42575	1.19232
	Insectary Fasting +TC-STcI5_S17	Insectary	Fasting	TC+	Intestine	Insectary Fasting +TC	1.02361	1.21731
	Insectary Fasting +TC-STcR2_S13	Insectary	Fasting	TC+	Rectum	Insectary Fasting +TC	1.65731	1.24532
	Insectary Fasting +TC-STcR3_S15	Insectary	Fasting	TC+	Rectum	Insectary Fasting +TC	1.5351	1.21967
	Insectary Fasting +TC-STcR5_S18	Insectary	Fasting	TC+	Rectum	Insectary Fasting +TC	1.25538	1.21456
	Insectary Fasting +TC-STcR7_S20	Insectary	Fasting	TC+	Rectum	Insectary Fasting +TC	1.64344	1.23348
	Insectary Fasting +TC-STcR8_S22	Insectary	Fasting	TC+	Rectum	Insectary Fasting +TC	1.99101	1.27405
	Wild Fed-ESi21-A1_S33	Wild	Fed	TC-	Stomach	Wild Fed	2.60551	1.33625
	Wild Fed-ESi55_S91	Wild	Fed	TC-	Stomach	Wild Fed	2.90503	1.36591
	Wild Fed-ESi59-A4_S34	Wild	Fed	TC-	Stomach	Wild Fed	0.39577	1.04354
	Wild Fed-ESi65_S90	Wild	Fed	TC-	Stomach	Wild Fed	1.36701	1.17101
	Wild Fed-ISi21-A5_S35	Wild	Fed	TC-	Intestine	Wild Fed	2.52396	1.32982
	Wild Fed-ISi27-A6_S36	Wild	Fed	TC-	Intestine	Wild Fed	2.69677	1.34074
	Wild Fed-RSi21-A9_S37	Wild	Fed	TC-	Rectum	Wild Fed	2.61968	1.33477
	Wild Fed-RSi55_S92	Wild	Fed	TC-	Rectum	Wild Fed	2.30635	1.30669
	Wild Fed +TC-ESi12-C4_S53	Wild	Fed	TC+	Stomach	Wild Fed +TC	2.58345	1.32627
	Wild Fed +TC-ESi16-C5_S54	Wild	Fed	TC+	Stomach	Wild Fed +TC	1.3949	1.17221
	Wild Fed +TC-ESi2-C1_S50	Wild	Fed	TC+	Stomach	Wild Fed +TC	3.05499	1.36632
	Wild Fed +TC-ESi3-C2_S51	Wild	Fed	TC+	Stomach	Wild Fed +TC	2.50446	1.32805
	Wild Fed +TC-ESi5-C3_S52	Wild	Fed	TC+	Stomach	Wild Fed +TC	3.061	1.36902
	Wild Fed +TC-ESi71_S83	Wild	Fed	TC+	Stomach	Wild Fed +TC	2.51747	1.33346
	Wild Fed +TC-ISi12-C10_S61	Wild	Fed	TC+	Intestine	Wild Fed +TC	2.15159	1.30056
	Wild Fed +TC-ISi16-C11_S62	Wild	Fed	TC+	Intestine	Wild Fed +TC	0.82621	1.10077
	Wild Fed +TC-ISi2-C7_S55	Wild	Fed	TC+	Intestine	Wild Fed +TC	2.15372	1.26475
	Wild Fed +TC-ISi3-C8_S56	Wild	Fed	TC+	Intestine	Wild Fed +TC	0.596491	1.05773
	Wild Fed +TC-ISi5-C9_S60	Wild	Fed	TC+	Intestine	Wild Fed +TC	1.98763	1.21867
	Wild Fed +TC-ISi71_S84	Wild	Fed	TC+	Intestine	Wild Fed +TC	2.55707	1.33746
	Wild Fed +TC-RSi03_S81	Wild	Fed	TC+	Rectum	Wild Fed +TC	2.67119	1.31308
	Wild Fed +TC-RSi12-C16_S59	Wild	Fed	TC+	Rectum	Wild Fed +TC	2.37279	1.33643
	Wild Fed +TC-RSi16-C17_S63	Wild	Fed	TC+	Rectum	Wild Fed +TC	1.72526	1.20507
	Wild Fed +TC-RSi37_S82	Wild	Fed	TC+	Rectum	Wild Fed +TC	3.22428	1.38774
	Wild Fed +TC-RSi37-C18_S64	Wild	Fed	TC+	Rectum	Wild Fed +TC	3.33892	1.37695
	Wild Fed +TC-RSi49_S86	Wild	Fed	TC+	Rectum	Wild Fed +TC	2.47201	1.32173
	Wild Fed +TC-RSi5-C15_S58	Wild	Fed	TC+	Rectum	Wild Fed +TC	2.02896	1.32502
	Wild Unfed-ESi26-B1_S38	Wild	Unfed	TC-	Stomach	Wild Unfed	2.55553	1.32904
	Wild Unfed-ESi31-B2_S39	Wild	Unfed	TC-	Stomach	Wild Unfed	2.78336	1.34597
	Wild Unfed-ESi38-B4_S40	Wild	Unfed	TC-	Stomach	Wild Unfed	2.80686	1.35077
	Wild Unfed-ESi57-B5_S41	Wild	Unfed	TC-	Stomach	Wild Unfed	1.84616	1.24108
	Wild Unfed-ESi58-B6_S42	Wild	Unfed	TC-	Stomach	Wild Unfed	2.57928	1.32653
	Wild Unfed-ISi26-B7_S43	Wild	Unfed	TC-	Intestine	Wild Unfed	2.63304	1.34984
	Wild Unfed-ISi31-B8_S44	Wild	Unfed	TC-	Intestine	Wild Unfed	2.57641	1.34756
	Wild Unfed-ISi38-B10_S45	Wild	Unfed	TC-	Intestine	Wild Unfed	2.77556	1.35375
	Wild Unfed-ISi57-B11_S46	Wild	Unfed	TC-	Intestine	Wild Unfed	1.68994	1.22687
	Wild Unfed-ISi58-B12_S47	Wild	Unfed	TC-	Intestine	Wild Unfed	2.66626	1.34007
	Wild Unfed-ISi68_S87	Wild	Unfed	TC-	Intestine	Wild Unfed	2.67905	1.3513
	Wild Unfed-RSi26_S85	Wild	Unfed	TC-	Rectum	Wild Unfed	2.48684	1.32089
	Wild Unfed-RSi56_S89	Wild	Unfed	TC-	Rectum	Wild Unfed	2.36909	1.31251
	Wild Unfed-RSi57-B17_S48	Wild	Unfed	TC-	Rectum	Wild Unfed	2.37458	1.3246
	Wild Unfed-RSi58-B18_S49	Wild	Unfed	TC-	Rectum	Wild Unfed	2.46877	1.31942
	Wild Unfed-RSi68_S88	Wild	Unfed	TC-	Rectum	Wild Unfed	1.77195	1.23593
	Wild Unfed +TC-ESi14-D1_S65	Wild	Unfed	TC+	Stomach	Wild Unfed +TC	2.57339	1.3318
	Wild Unfed +TC-ESi18-D2_S66	Wild	Unfed	TC+	Stomach	Wild Unfed +TC	2.63371	1.35129
	Wild Unfed +TC-ISi18-D8_S67	Wild	Unfed	TC+	Intestine	Wild Unfed +TC	2.66753	1.34537
	Wild Unfed +TC-ISi29-D8_S68	Wild	Unfed	TC+	Intestine	Wild Unfed +TC	0.540938	1.05663
	Wild Unfed +TC-ISi30-D10_S69	Wild	Unfed	TC+	Intestine	Wild Unfed +TC	2.02008	1.26331
	Wild Unfed +TC-ISi39-D11_S70	Wild	Unfed	TC+	Intestine	Wild Unfed +TC	2.56981	1.33474
	Wild Unfed +TC-ISi43-D12_S71	Wild	Unfed	TC+	Intestine	Wild Unfed +TC	1.90752	1.25773
	Wild Unfed +TC-RSi14_S77	Wild	Unfed	TC+	Rectum	Wild Unfed +TC	2.44862	1.34284
	Wild Unfed +TC-RSi18-D14_S72	Wild	Unfed	TC+	Rectum	Wild Unfed +TC	2.63691	1.33818
	Wild Unfed +TC-RSi29-D15_S73	Wild	Unfed	TC+	Rectum	Wild Unfed +TC	2.18789	1.2881
	Wild Unfed +TC-RSi39_S78	Wild	Unfed	TC+	Rectum	Wild Unfed +TC	2.56275	1.3318
	Wild Unfed +TC-RSi66_S79	Wild	Unfed	TC+	Rectum	Wild Unfed +TC	2.50468	1.32296
	Wild Unfed +TC-RSi70_S80	Wild	Unfed	TC+	Rectum	Wild Unfed +TC	2.28776	1.30571
	TC+ : Trypanosoma cruzi positive
	TC-: Trypanosoma cruzi negative

## Sheet: Differential abundance
	Genus	Type	Condition	Total abundance cond 1	Total abundance cond 2	test	p.value	p.value.adj	log10_pvalue.adj	foldchange	log2 fold change
	Acinetobacter	I vs W	TC- fasting	1.28721	11.0935	wilcoxon.test	0.0322979	0.0452171	1.3447	-8.6182	-3.26577
	Corynebacterium	I vs W	TC- fed	0.000808601	1.48041	wilcoxon.test	0.0181818	0.0290909	1.53624	-1830.83	-10.8391
	Janthinobacterium	I vs W	TC+ fed	0.0386669	0.961525	wilcoxon.test	0.00783389	0.0235017	1.6289	-24.8669	-4.69304
	Serratia	I vs W	TC- fasting	0.00269627	0.0428245	wilcoxon.test	0.0118273	0.0185264	1.73221	-15.8828	-4.07749
	Yersinia	I vs W	TC- fasting	0.000853525	0.015415	wilcoxon.test	0.0119098	0.0185264	1.73221	-18.0605	-4.25251
	Aquitalea	I vs W	TC- fed	0.000285366	0.00745734	wilcoxon.test	0.00952381	0.0169312	1.77131	-26.1325	-4.76195
	Arsenophonus	I vs W	TC- fasting	13.8696	0.0599589	wilcoxon.test	0.680542	0.680542	0.167145	231.318	7.85996
	Comamonas	I vs W	TC- fed	0.00102991	0.00773388	wilcoxon.test	0.004329	0.00865801	2.06258	-7.5093	-3.08904
	Enhydrobacter	I vs W	TC- fasting	0.00050231	0.00692097	wilcoxon.test	0.145455	0.169697	0.770326	-13.7783	-3.88541
	Acinetobacter	I vs W	TC- fed	0.955834	5.30745	wilcoxon.test	0.0027642	0.00631818	2.19941	-5.55269	-2.71209
	Janthinobacterium	I vs W	TC- fasting	0.081697	1.28307	wilcoxon.test	0.196507	0.211623	0.674438	-15.7052	-4.06223
	Pseudomonas	I vs W	TC- fasting	0.181894	2.24754	wilcoxon.test	1.48198e-12	2.07477e-11	10.683	-12.3563	-3.73945
	Aquitalea	I vs W	TC+ fasting	0.000880184	0.0108392	t.test	0.00198242	0.00594727	2.22568	-12.3147	-3.73495
	Streptococcus	I vs W	TC- fasting	0.00064243	0.0763967	wilcoxon.test	0.118974	0.151422	0.819811	-118.918	-6.90591
	Arsenophonus	I vs W	TC+ fasting	10.8493	0.17172	wilcoxon.test	0.00193121	0.00594727	2.22568	63.1802	6.00406
	Cutibacterium	I vs W	TC- fasting	0.00174557	0.0585314	wilcoxon.test	0.00227038	0.00454076	2.34287	-33.5313	-5.10983
	Delftia	I vs W	TC- fed	0.00677207	0.0425981	wilcoxon.test	0.00148577	0.00396204	2.40208	-6.29026	-2.86597
	Pseudomonas	I vs W	TC+ fed	0.11811	2.21125	wilcoxon.test	0.000572428	0.00257593	2.58907	-18.722	-4.30174
	Arsenophonus	I vs W	TC- fed	17.7792	0.0259742	wilcoxon.test	0.807789	0.861641	0.0646735	684.493	9.421
	Cutibacterium	I vs W	TC- fed	0.00226663	0.0438014	wilcoxon.test	0.000666001	0.0021312	2.67138	-19.3244	-4.34514
	Hafnia-Obesumbacterium	I vs W	TC+ fasting	0.00718053	0.0743839	wilcoxon.test	0.000111372	0.00100235	2.99898	-10.3591	-3.50578
	Hafnia-Obesumbacterium	I vs W	TC+ fed	0.00388326	0.065418	wilcoxon.test	4.76304e-05	0.000428673	3.36787	-16.8462	-4.15754
	Aquitalea	I vs W	TC- fasting	0.00106326	0.0151844	wilcoxon.test	0.000183556	0.000428297	3.36825	-14.281	-3.93366
	Enhydrobacter	I vs W	TC- fed	0.000522292	0.00203733	wilcoxon.test	0.4	0.457143	0.339948	-3.90075	-2.293
	Aeromonas	I vs W	TC- fasting	0.0165407	0.240809	wilcoxon.test	8.16682e-05	0.000228671	3.64079	-14.5586	-3.95964
	Lawsonella	I vs W	TC- fed	0.00169898	0.00207332	t.test	0.301219	0.370732	0.43094	-1.22033	-1.15077
	Aeromonas	I vs W	TC- fed	0.0146429	0.134893	wilcoxon.test	1.98276e-05	7.93103e-05	4.10067	-9.2122	-3.35222
	Serratia	I vs W	TC- fed	0.00245662	0.0270041	wilcoxon.test	0.130729	0.174305	0.758691	-10.9924	-3.58405
	Staphylococcus	I vs W	TC- fed	0.870652	0.013826	wilcoxon.test	0.89675	0.89675	0.0473285	62.9719	5.99937
	Yersinia	I vs W	TC- fed	0.000562617	0.00679659	wilcoxon.test	0.0776557	0.112954	0.947099	-12.0803	-3.70932
	Acinetobacter	I vs W	TC+ fed	1.23439	10.7219	wilcoxon.test	0.103489	0.155233	0.809017	-8.686	-3.2759
	Aeromonas	I vs W	TC+ fed	0.00789377	0.174533	wilcoxon.test	0.152036	0.195474	0.70891	-22.1102	-4.53046
	Arsenophonus	I vs W	TC+ fed	12.5024	0.0984138	wilcoxon.test	0.187109	0.210497	0.676753	127.039	7.00044
	Delftia	I vs W	TC+ fed	0.002104	0.251922	wilcoxon.test	0.0819334	0.155233	0.809017	-119.735	-6.9157
	Janthinobacterium	I vs W	TC- fed	0.0775135	0.711328	wilcoxon.test	1.0096e-05	5.38453e-05	4.26885	-9.17682	-3.34721
	Hafnia-Obesumbacterium	I vs W	TC- fed	0.00603536	0.0532999	wilcoxon.test	3.04044e-06	2.43235e-05	4.61397	-8.83126	-3.29738
	Comamonas	I vs W	TC- fasting	0.00115207	0.0151849	t.test	3.63006e-06	1.27052e-05	4.89602	-13.1805	-3.82583
	Serratia	I vs W	TC+ fed	0.000935545	0.309554	wilcoxon.test	0.0886381	0.155233	0.809017	-330.882	-8.37452
	Staphylococcus	I vs W	TC+ fed	0.40898	0.0209931	wilcoxon.test	0.66742	0.66742	0.175601	19.4816	4.35626
	Acinetobacter	I vs W	TC+ fasting	1.37327	9.35467	wilcoxon.test	0.156611	0.201357	0.696033	-6.81198	-2.96569
	Aeromonas	I vs W	TC+ fasting	0.015352	0.198577	wilcoxon.test	0.0817931	0.147228	0.832011	-12.935	-3.80064
	Delftia	I vs W	TC- fasting	0.0060193	0.0750357	wilcoxon.test	4.90936e-07	2.29103e-06	5.63997	-12.4658	-3.75123
	Pseudomonas	I vs W	TC- fed	0.161479	1.20484	wilcoxon.test	6.3419e-08	1.0147e-06	5.99366	-7.46126	-3.08087
	Delftia	I vs W	TC+ fasting	0.00280368	0.0646273	wilcoxon.test	0.0614978	0.13837	0.858958	-23.0509	-4.58802
	Hafnia-Obesumbacterium	I vs W	TC- fasting	0.00780289	0.0985148	wilcoxon.test	1.5533e-10	1.08731e-09	8.96365	-12.6254	-3.76823
	Janthinobacterium	I vs W	TC+ fasting	0.0812109	1.16227	wilcoxon.test	0.964961	0.964961	0.0154901	-14.3118	-3.93657
	Pseudomonas	I vs W	TC+ fasting	0.187857	1.81774	wilcoxon.test	0.150523	0.201357	0.696033	-9.67616	-3.41632
	Yersinia	I vs W	TC+ fasting	0.000584326	0.0134523	wilcoxon.test	0.436923	0.491538	0.308442	-23.0219	-4.58628
	Acinetobacter	Insectary	Fed vs Fasting	0.955834	1.28721	wilcoxon.test	0.0189261	0.141946	0.847878	-1.34669	-1.23063
	Aeromonas	Insectary	Fed vs Fasting	0.0146429	0.0165407	wilcoxon.test	0.34935	0.677332	0.169199	-1.12961	-1.09059
	Aquitalea	Insectary	Fed vs Fasting	0.000285366	0.00106326	t.test	0.0739028	0.277136	0.557308	-3.72594	-2.2406
	Arsenophonus	Insectary	Fed vs Fasting	17.7792	13.8696	wilcoxon.test	0.891311	0.92475	0.0339754	1.28188	1.19022
	Budvicia	Insectary	Fed vs Fasting	0.00826065	0.0137867	wilcoxon.test	0.20007	0.564154	0.248602	-1.66896	-1.41628
	Comamonas	Insectary	Fed vs Fasting	0.00102991	0.00115207	t.test	0.467154	0.700731	0.154449	-1.11862	-1.08312
	Cutibacterium	Insectary	Fed vs Fasting	0.00226663	0.00174557	t.test	0.361244	0.677332	0.169199	1.2985	1.2007
	Delftia	Insectary	Fed vs Fasting	0.00677207	0.0060193	wilcoxon.test	0.53915	0.735204	0.133592	1.12506	1.0875
	Enhydrobacter	Insectary	Fed vs Fasting	0.000522292	0.00050231	t.test	0.92475	0.92475	0.0339754	1.03978	1.02841
	Hafnia-Obesumbacterium	Insectary	Fed vs Fasting	0.00603536	0.00780289	wilcoxon.test	0.225662	0.564154	0.248602	-1.29286	-1.19715
	Janthinobacterium	Insectary	Fed vs Fasting	0.0775135	0.081697	wilcoxon.test	0.00305451	0.0458176	1.33897	-1.05397	-1.03842
	Paraherbaspirillum	Insectary	Fed vs Fasting	0.00141163	0.00694284	t.test	0.0608229	0.277136	0.557308	-4.91832	-2.56519
	Pseudomonas	Insectary	Fed vs Fasting	0.161479	0.181894	wilcoxon.test	0.888706	0.92475	0.0339754	-1.12643	-1.08843
	Serratia	Insectary	Fed vs Fasting	0.00245662	0.00269627	t.test	0.762443	0.92475	0.0339754	-1.09756	-1.06871
	Yersinia	Insectary	Fed vs Fasting	0.000562617	0.000853525	t.test	0.46677	0.700731	0.154449	-1.51706	-1.33174
	Acinetobacter	Insectary	TC+ fed vs TC- fed	1.23439	0.955834	wilcoxon.test	0.000206014	0.000755383	3.12183	1.29142	1.19624
	Aeromonas	Insectary	TC+ fed vs TC- fed	0.00789377	0.0146429	wilcoxon.test	0.274596	0.37757	0.423003	-1.85499	-1.51349
	Arsenophonus	Insectary	TC+ fed vs TC- fed	12.5024	17.7792	wilcoxon.test	1.3441e-05	0.000147851	3.83018	-1.42206	-1.27624
	Delftia	Insectary	TC+ fed vs TC- fed	0.002104	0.00677207	wilcoxon.test	0.177503	0.325421	0.487554	-3.21867	-2.07679
	Hafnia-Obesumbacterium	Insectary	TC+ fed vs TC- fed	0.00388326	0.00603536	wilcoxon.test	0.223421	0.35109	0.454582	-1.5542	-1.35287
	Janthinobacterium	Insectary	TC+ fed vs TC- fed	0.0386669	0.0775135	wilcoxon.test	0.476575	0.58248	0.234719	-2.00465	-1.5872
	Paraherbaspirillum	Insectary	TC+ fed vs TC- fed	0.00381768	0.00141163	t.test	0.175149	0.325421	0.487554	2.70445	1.88926
	Pseudomonas	Insectary	TC+ fed vs TC- fed	0.11811	0.161479	wilcoxon.test	0.0713252	0.196144	0.707425	-1.3672	-1.24318
	Serratia	Insectary	TC+ fed vs TC- fed	0.000935545	0.00245662	t.test	0.920048	0.920048	0.0361895	-2.62587	-1.85833
	Staphylococcus	Insectary	TC+ fed vs TC- fed	0.40898	0.870652	wilcoxon.test	0.839161	0.920048	0.0361895	-2.12884	-1.64563
	Acinetobacter	Insectary	TC+ fasting vs TC- fasting	1.37327	1.28721	wilcoxon.test	0.000136615	0.000683077	3.16553	1.06685	1.04744
	Aeromonas	Insectary	TC+ fasting vs TC- fasting	0.015352	0.0165407	wilcoxon.test	0.0483704	0.0731236	1.13594	-1.07743	-1.0548
	Aquitalea	Insectary	TC+ fasting vs TC- fasting	0.000880184	0.00106326	t.test	0.141366	0.176708	0.752744	-1.208	-1.14274
	Arsenophonus	Insectary	TC+ fasting vs TC- fasting	10.8493	13.8696	wilcoxon.test	0.000294931	0.000983102	3.0074	-1.27838	-1.18801
	Budvicia	Insectary	TC+ fasting vs TC- fasting	0.0145516	0.0137867	wilcoxon.test	0.0230571	0.0548529	1.2608	1.05549	1.03948
	Delftia	Insectary	TC+ fasting vs TC- fasting	0.00280368	0.0060193	wilcoxon.test	0.547644	0.547644	0.261502	-2.14693	-1.65395
	Hafnia-Obesumbacterium	Insectary	TC+ fasting vs TC- fasting	0.00718053	0.00780289	wilcoxon.test	0.0274265	0.0548529	1.2608	-1.08667	-1.06121
	Janthinobacterium	Insectary	TC+ fasting vs TC- fasting	0.0812109	0.081697	wilcoxon.test	0.0511865	0.0731236	1.13594	-1.00599	-1.00431
	Pseudomonas	Insectary	TC+ fasting vs TC- fasting	0.187857	0.181894	wilcoxon.test	1.36104e-06	1.36104e-05	4.86613	1.03278	1.02346
	Yersinia	Insectary	TC+ fasting vs TC- fasting	0.000584326	0.000853525	wilcoxon.test	0.49697	0.547644	0.261502	-1.4607	-1.29907
	Budvicia	Insectary	TC+ fed vs TC- fed	0.0152232	0.00826065	wilcoxon.test	4.1392e-05	0.000227656	3.64272	1.84286	1.50734
	Acinetobacter	Wild	Fed vs Unfed	5.30745	11.0935	wilcoxon.test	0.53107	0.987715	0.00536844	-2.09017	-1.62769
	Aeromonas	Wild	Fed vs Unfed	0.134893	0.240809	wilcoxon.test	0.307831	0.987715	0.00536844	-1.78519	-1.47777
	Aquitalea	Wild	Fed vs Unfed	0.00745734	0.0151844	t.test	0.307575	0.987715	0.00536844	-2.03616	-1.60225
	Arsenophonus	Wild	Fed vs Unfed	0.0259742	0.0599589	wilcoxon.test	1	1	0	-2.3084	-1.72613
	Comamonas	Wild	Fed vs Unfed	0.00773388	0.0151849	t.test	0.685112	0.987715	0.00536844	-1.96342	-1.56726
	Corynebacterium	Wild	Fed vs Unfed	1.48041	0.00239988	wilcoxon.test	0.0335664	0.830357	0.0807351	616.868	9.27115
	Cutibacterium	Wild	Fed vs Unfed	0.0438014	0.0585314	wilcoxon.test	0.752095	1	0	-1.33629	-1.22422
	Delftia	Wild	Fed vs Unfed	0.0425981	0.0750357	wilcoxon.test	0.6914	0.987715	0.00536844	-1.76148	-1.46544
	Enhydrobacter	Wild	Fed vs Unfed	0.00203733	0.00692097	wilcoxon.test	1	1	0	-3.39708	-2.13655
	Escherichia-Shigella	Wild	Fed vs Unfed	0.00218506	0.00343658	wilcoxon.test	1	1	0	-1.57276	-1.36332
	Flavobacterium	Wild	Fed vs Unfed	0.000844707	0.00724596	wilcoxon.test	0.183333	0.916667	0.0377886	-8.57807	-3.25974
	Glutamicibacter	Wild	Fed vs Unfed	0.00394257	0.00714244	wilcoxon.test	0.412698	0.987715	0.00536844	-1.81162	-1.4914
	Gordonia	Wild	Fed vs Unfed	0.00379726	0.0219962	wilcoxon.test	0.930736	1	0	-5.79265	-2.76398
	Hafnia-Obesumbacterium	Wild	Fed vs Unfed	0.0532999	0.0985148	t.test	0.377474	0.987715	0.00536844	-1.84831	-1.51011
	Janthinobacterium	Wild	Fed vs Unfed	0.711328	1.28307	wilcoxon.test	0.487468	0.987715	0.00536844	-1.80377	-1.48737
	Lactobacillus	Wild	Fed vs Unfed	0.0261831	0.00109546	wilcoxon.test	0.628571	0.987715	0.00536844	23.9015	4.63816
	Lactococcus	Wild	Fed vs Unfed	0.00108503	0.000716735	t.test	0.232469	0.987715	0.00536844	1.51385	1.3299
	Lawsonella	Wild	Fed vs Unfed	0.00207332	0.00736769	wilcoxon.test	1	1	0	-3.55357	-2.187
	Lonsdalea	Wild	Fed vs Unfed	0.000121474	0.000258623	t.test	0.170973	0.916667	0.0377886	-2.12903	-1.64572
	Micrococcus	Wild	Fed vs Unfed	0.00269856	0.00419832	t.test	0.850923	1	0	-1.55576	-1.35375
	Pseudomonas	Wild	Fed vs Unfed	1.20484	2.24754	wilcoxon.test	0.976178	1	0	-1.86543	-1.51875
	Rhodococcus	Wild	Fed vs Unfed	0.00100204	0.00494268	wilcoxon.test	0.1	0.830357	0.0807351	-4.9326	-2.56866
	Serratia	Wild	Fed vs Unfed	0.0270041	0.0428245	wilcoxon.test	0.581236	0.987715	0.00536844	-1.58585	-1.37064
	Shewanella	Wild	Fed vs Unfed	0.00145612	0.0017505	wilcoxon.test	0.109091	0.830357	0.0807351	-1.20217	-1.13893
	Staphylococcus	Wild	Fed vs Unfed	0.013826	0.0054505	wilcoxon.test	0.612587	0.987715	0.00536844	2.53665	1.82239
	Stenotrophomonas	Wild	Fed vs Unfed	0.00161055	0.0025726	t.test	0.992397	1	0	-1.59734	-1.37704
	Streptococcus	Wild	Fed vs Unfed	0.0126879	0.0763967	wilcoxon.test	0.671221	0.987715	0.00536844	-6.02123	-2.81172
	Tardiphaga	Wild	Fed vs Unfed	0.00141731	0.00161338	t.test	0.466651	0.987715	0.00536844	-1.13834	-1.09649
	Tsukamurella	Wild	Fed vs Unfed	0.00332406	0.807743	wilcoxon.test	0.110714	0.830357	0.0807351	-242.999	-7.93073
	Yersinia	Wild	Fed vs Unfed	0.00679659	0.015415	wilcoxon.test	0.680093	0.987715	0.00536844	-2.26806	-1.70843
	Acinetobacter	Wild	TC+ fed vs TC- fed	10.7219	5.30745	wilcoxon.test	0.0311407	0.180616	0.743243	2.02016	1.59462
	Aeromonas	Wild	TC+ fed vs TC- fed	0.174533	0.134893	wilcoxon.test	0.0742743	0.272913	0.563976	1.29386	1.19778
	Aquitalea	Wild	TC+ fed vs TC- fed	0.00982981	0.00745734	t.test	0.0685502	0.272913	0.563976	1.31814	1.21297
	Arsenophonus	Wild	TC+ fed vs TC- fed	0.0984138	0.0259742	wilcoxon.test	0.348599	0.481398	0.317496	3.7889	2.2597
	Comamonas	Wild	TC+ fed vs TC- fed	0.00986428	0.00773388	t.test	0.205557	0.414286	0.3827	1.27546	1.18616
	Corynebacterium	Wild	TC+ fed vs TC- fed	1.46421	1.48041	wilcoxon.test	0.312587	0.453251	0.343661	-1.01106	-1.00796
	Cutibacterium	Wild	TC+ fed vs TC- fed	0.0408419	0.0438014	wilcoxon.test	0.311045	0.453251	0.343661	-1.07246	-1.05135
	Delftia	Wild	TC+ fed vs TC- fed	0.251922	0.0425981	wilcoxon.test	0.896533	0.962943	0.0163993	5.91393	2.78951
	Enhydrobacter	Wild	TC+ fed vs TC- fed	0.00951263	0.00203733	t.test	0.409234	0.539445	0.268053	4.66917	2.50314
	Flavobacterium	Wild	TC+ fed vs TC- fed	0.492626	0.000844707	wilcoxon.test	0.00663908	0.0641778	1.19262	583.191	9.1903
	Glutamicibacter	Wild	TC+ fed vs TC- fed	0.011563	0.00394257	t.test	0.154914	0.414286	0.3827	2.93285	1.97558
	Gordonia	Wild	TC+ fed vs TC- fed	0.261045	0.00379726	wilcoxon.test	0.0752863	0.272913	0.563976	68.7454	6.12403
	Hafnia-Obesumbacterium	Wild	TC+ fed vs TC- fed	0.065418	0.0532999	t.test	0.216584	0.414286	0.3827	1.22736	1.15533
	Janthinobacterium	Wild	TC+ fed vs TC- fed	0.961525	0.711328	wilcoxon.test	0.466107	0.5877	0.230844	1.35173	1.23372
	Lactococcus	Wild	TC+ fed vs TC- fed	0.00287369	0.00108503	wilcoxon.test	0.228571	0.414286	0.3827	2.64849	1.8673
	Lawsonella	Wild	TC+ fed vs TC- fed	0.0128129	0.00207332	wilcoxon.test	0.0242424	0.175758	0.755086	6.17988	2.84396
	Micrococcus	Wild	TC+ fed vs TC- fed	0.00251212	0.00269856	t.test	0.778759	0.868615	0.0611725	-1.07422	-1.05257
	Pseudomonas	Wild	TC+ fed vs TC- fed	2.21125	1.20484	wilcoxon.test	0.930812	0.964055	0.015898	1.83531	1.50351
	Serratia	Wild	TC+ fed vs TC- fed	0.309554	0.0270041	wilcoxon.test	0.173884	0.414286	0.3827	11.4632	3.63961
	Shewanella	Wild	TC+ fed vs TC- fed	0.00100747	0.00145612	t.test	0.186513	0.414286	0.3827	-1.44532	-1.29002
	Staphylococcus	Wild	TC+ fed vs TC- fed	0.0209931	0.013826	wilcoxon.test	0.979267	0.979267	0.00909892	1.51838	1.33249
	Stenotrophomonas	Wild	TC+ fed vs TC- fed	0.0236762	0.00161055	wilcoxon.test	0.513487	0.620463	0.207284	14.7007	3.97276
	Streptococcus	Wild	TC+ fed vs TC- fed	0.0667252	0.0126879	wilcoxon.test	0.248706	0.424264	0.372364	5.25897	2.64592
	Tardiphaga	Wild	TC+ fed vs TC- fed	0.00678752	0.00141731	wilcoxon.test	0.228571	0.414286	0.3827	4.78902	2.53332
	Tsukamurella	Wild	TC+ fed vs TC- fed	0.236319	0.00332406	wilcoxon.test	0.193939	0.414286	0.3827	71.0934	6.1718
	Williamsia	Wild	TC+ fed vs TC- fed	0.00328137	0.0081202	wilcoxon.test	0.285714	0.453251	0.343661	-2.47463	-1.79686
	Yersinia	Wild	TC+ fed vs TC- fed	0.0125049	0.00679659	wilcoxon.test	0.680026	0.78883	0.103017	1.83987	1.50583
	Acinetobacter	Wild	TC+ Unfed vs TC- Unfed	9.35467	11.0935	wilcoxon.test	0.0350081	0.421388	0.375318	-1.18587	-1.12821
	Aeromonas	Wild	TC+ Unfed vs TC- Unfed	0.198577	0.240809	wilcoxon.test	0.897506	0.928454	0.0322396	-1.21267	-1.14579
	Aquitalea	Wild	TC+ Unfed vs TC- Unfed	0.0108392	0.0151844	t.test	0.335153	0.813187	0.0898097	-1.40087	-1.26356
	Arsenophonus	Wild	TC+ Unfed vs TC- Unfed	0.17172	0.0599589	wilcoxon.test	0.508941	0.898131	0.0466604	2.86397	1.95008
	Cedecea	Wild	TC+ Unfed vs TC- Unfed	0.000465586	0.000850289	wilcoxon.test	0.857143	0.928454	0.0322396	-1.82628	-1.4989
	Comamonas	Wild	TC+ Unfed vs TC- Unfed	0.0134125	0.0151849	t.test	0.8307	0.928454	0.0322396	-1.13214	-1.0923
	Corynebacterium	Wild	TC+ Unfed vs TC- Unfed	0.00956129	0.00239988	wilcoxon.test	0.114286	0.421388	0.375318	3.98407	2.31733
	Cutibacterium	Wild	TC+ Unfed vs TC- Unfed	0.0162804	0.0585314	wilcoxon.test	0.54577	0.909616	0.0411419	-3.59522	-2.20013
	Delftia	Wild	TC+ Unfed vs TC- Unfed	0.0646273	0.0750357	wilcoxon.test	0.883848	0.928454	0.0322396	-1.16105	-1.11173
	Elizabethkingia	Wild	TC+ Unfed vs TC- Unfed	0.000600118	0.00037115	t.test	0.884462	0.928454	0.0322396	1.61691	1.38787
	Enhydrobacter	Wild	TC+ Unfed vs TC- Unfed	0.00168031	0.00692097	wilcoxon.test	0.0548951	0.421388	0.375318	-4.11886	-2.35582
	Escherichia-Shigella	Wild	TC+ Unfed vs TC- Unfed	0.000685956	0.00343658	wilcoxon.test	0.352381	0.813187	0.0898097	-5.00991	-2.58734
	Glutamicibacter	Wild	TC+ Unfed vs TC- Unfed	0.00359901	0.00714244	t.test	0.450692	0.845048	0.0731185	-1.98456	-1.57752
	Gordonia	Wild	TC+ Unfed vs TC- Unfed	0.00570089	0.0219962	wilcoxon.test	0.761905	0.928454	0.0322396	-3.85839	-2.28048
	Hafnia-Obesumbacterium	Wild	TC+ Unfed vs TC- Unfed	0.0743839	0.0985148	wilcoxon.test	0.779008	0.928454	0.0322396	-1.32441	-1.21686
	Herbaspirillum	Wild	TC+ Unfed vs TC- Unfed	0.00136383	0.00147279	t.test	0.77589	0.928454	0.0322396	-1.07989	-1.05651
	Janthinobacterium	Wild	TC+ Unfed vs TC- Unfed	1.16227	1.28307	wilcoxon.test	0.782718	0.928454	0.0322396	-1.10393	-1.07309
	Kocuria	Wild	TC+ Unfed vs TC- Unfed	0.00184113	0.00411594	wilcoxon.test	0.392857	0.841837	0.0747721	-2.23555	-1.69401
	Lactococcus	Wild	TC+ Unfed vs TC- Unfed	0.704333	0.000716735	wilcoxon.test	0.0848485	0.421388	0.375318	982.697	9.94207
	Lawsonella	Wild	TC+ Unfed vs TC- Unfed	0.00152391	0.00736769	wilcoxon.test	0.101399	0.421388	0.375318	-4.83472	-2.54466
	Lonsdalea	Wild	TC+ Unfed vs TC- Unfed	0.000184467	0.000258623	t.test	0.27823	0.758809	0.119867	-1.402	-1.26424
	Pseudomonas	Wild	TC+ Unfed vs TC- Unfed	1.81774	2.24754	wilcoxon.test	0.969179	0.969179	0.0135961	-1.23645	-1.16121
	Rhodococcus	Wild	TC+ Unfed vs TC- Unfed	1.1431	0.00494268	wilcoxon.test	0.110714	0.421388	0.375318	231.271	7.85966
	Serratia	Wild	TC+ Unfed vs TC- Unfed	0.0350202	0.0428245	wilcoxon.test	0.431384	0.845048	0.0731185	-1.22285	-1.15241
	Shewanella	Wild	TC+ Unfed vs TC- Unfed	0.000998366	0.0017505	t.test	0.196031	0.588093	0.230554	-1.75337	-1.4612
	Staphylococcus	Wild	TC+ Unfed vs TC- Unfed	0.0126239	0.0054505	wilcoxon.test	0.0734266	0.421388	0.375318	2.3161	1.72949
	Stenotrophomonas	Wild	TC+ Unfed vs TC- Unfed	0.00251234	0.0025726	t.test	0.596795	0.928454	0.0322396	-1.02398	-1.0172
	Streptococcus	Wild	TC+ Unfed vs TC- Unfed	0.00338096	0.0763967	wilcoxon.test	0.0786573	0.421388	0.375318	-22.5962	-4.56048
	Tsukamurella	Wild	TC+ Unfed vs TC- Unfed	1.64618	0.807743	wilcoxon.test	0.126416	0.421388	0.375318	2.038	1.60312
	Yersinia	Wild	TC+ Unfed vs TC- Unfed	0.0134523	0.015415	wilcoxon.test	0.757567	0.928454	0.0322396	-1.1459	-1.10159
	Rhodococcus	Wild	TC+ fed vs TC- fed	2.87677	0.00100204	wilcoxon.test	0.00112931	0.0163749	1.78582	2870.9	11.4878
	Providencia	Wild	TC+ fed vs TC- fed	0.0858941	0.000604592	wilcoxon.test	0.000316206	0.00916996	2.03763	142.069	7.16057
	I vs W: Insectary vs Wild

## Sheet: Network_co-ocurrence_analysis
		Origin	Condition	X	Y	rho	p	Cluster
		Insectary	Fasting	Arsenophonus	Acinetobacter	-0.972527	2.61913e-08	C1
			Fasting	Arsenophonus	Pseudomonas	-0.851648	0.000220219	C1
			Fasting	Arsenophonus	Janthinobacterium	-0.82967	0.000450286	C1-C2
			Fasting	Arsenophonus	Aeromonas	-0.813187	0.000723608	C1
			Fasting	Arsenophonus	Delftia	-0.813187	0.000723608	C1-C2
			Fasting	Arsenophonus	Hafnia-Obesumbacterium	-0.802198	0.000968779	C1
			Fasting	Pseudomonas	Janthinobacterium	0.934066	2.9987e-06	C1-C2
			Fasting	Pseudomonas	Aeromonas	0.89011	4.56544e-05	C1
			Fasting	Pseudomonas	Delftia	0.846154	0.000266012	C1-C2
			Fasting	Pseudomonas	Hafnia-Obesumbacterium	0.912088	1.39756e-05	C1
			Fasting	Janthinobacterium	Aeromonas	0.934066	2.9987e-06	C2-C1
			Fasting	Janthinobacterium	Delftia	0.956044	3.3651e-07	C1
			Fasting	Janthinobacterium	Hafnia-Obesumbacterium	0.82967	0.000450286	C2-C1
			Fasting	Janthinobacterium	Comamonas	0.801882	0.00097669	C2
			Fasting	Janthinobacterium	Aquitalea	0.813884	0.000709891	C2
			Fasting	Aeromonas	Delftia	0.901099	2.61386e-05	C1-C2
			Fasting	Delftia	Comamonas	0.805014	0.000900514	C2
			Fed	Hafnia-Obesumbacterium	Budvicia	0.952261	3.94346e-09	C1
			Fed	Flavobacterium	Pseudarthrobacter	1	0	C2
			Fed	Flavobacterium	Stenotrophomonas	1	0	C2
			Fed	Flavobacterium	Lonsdalea	1	0	C2
			Fed	Pseudarthrobacter	Stenotrophomonas	1	0	C2
			Fed	Pseudarthrobacter	Lonsdalea	1	0	C2
			Fed	Stenotrophomonas	Lonsdalea	1	0	C2
			Fed	Acinetobacter	Pseudomonas	0.990196	3.07363e-14	C1
			Fed	Acinetobacter	Janthinobacterium	0.980392	5.4087e-12	C1
			Fed	Acinetobacter	Aeromonas	0.965335	3.71626e-10	C1
			Fed	Acinetobacter	Delftia	0.827389	4.16441e-05	C1
			Fed	Sphingobium	Flavobacterium	1	0	C2
			Fed	Sphingobium	Pseudarthrobacter	1	0	C2
			Fed	Acinetobacter	Budvicia	0.801551	0.000109432	C1
			Fed	Sphingobium	Stenotrophomonas	1	0	C2
			Fed	Sphingobium	Lonsdalea	1	0	C2
			Fed	Pseudomonas	Janthinobacterium	0.977941	1.29915e-11	C1
			Fed	Pseudomonas	Aeromonas	0.965335	3.71626e-10	C1
			Fed	Pseudomonas	Delftia	0.824923	4.59682e-05	C1
			Fed	Janthinobacterium	Aeromonas	0.955409	2.38634e-09	C1
			Fed	Janthinobacterium	Delftia	0.840953	2.35011e-05	C1
			Fed	Janthinobacterium	Budvicia	0.801551	0.000109432	C1
			Fed	Aeromonas	Delftia	0.865185	7.32415e-06	C1
			Fed	Aeromonas	Hafnia-Obesumbacterium	0.834171	3.14823e-05	C1
			Fed	Aeromonas	Budvicia	0.866834	6.71192e-06	C1
			Fed	Delftia	Hafnia-Obesumbacterium	0.855198	1.2144e-05	C1
			Fed	Delftia	Budvicia	0.8939	1.32491e-06	C1
			Fed +TC	Aeromonas	Delftia	0.861567	0.000315878	C3
			Fed +TC	Aeromonas	Hafnia-Obesumbacterium	0.912351	3.51134e-05	C3
			Fed +TC	Aeromonas	Serratia	0.808274	0.00146415	C3
			Fed +TC	Comamonas	Aquitalea	1	0	C1
			Fed +TC	Comamonas	Telluria	1	0	C1
			Fed +TC	Arsenophonus	Acinetobacter	-0.923077	1.8622e-05	C2
			Fed +TC	Comamonas	Yersinia	1	0	C1
			Fed +TC	Aquitalea	Telluria	1	0	C1
			Fed +TC	Aquitalea	Yersinia	1	0	C1
			Fed +TC	Delftia	Budvicia	0.808915	0.00144149	C3
			Fed +TC	Telluria	Yersinia	1	0	C1
			Fed +TC	Acinetobacter	Pseudomonas	0.881119	0.000152674	C2
			Fed +TC	Pseudomonas	Delftia	0.802969	0.00166233	C2-C3
			Fed +TC	Pseudomonas	Budvicia	0.800839	0.00174744	C2-C3
			Fed +TC	Janthinobacterium	Aeromonas	0.901068	6.30867e-05	C3
			Fed +TC	Janthinobacterium	Delftia	0.841886	0.000593043	C3
			Fed +TC	Janthinobacterium	Hafnia-Obesumbacterium	0.826291	0.000923217	C3
			Fed +TC	Janthinobacterium	Budvicia	0.884249	0.000134335	C3
			Fasting +TC	Pseudomonas	Janthinobacterium	1	9.37045e-72	C2
			Fasting +TC	Pseudomonas	Aeromonas	0.972518	5.32053e-07	C2-C1
			Fasting +TC	Janthinobacterium	Aeromonas	0.972518	5.32053e-07	C2-C1
		Wild	Unfed	Pseudaminobacter	Altererythrobacter	1	5.57454e-111	C3
			Unfed	Kocuria	Pseudarthrobacter	0.81054	0.000140073	C7
			Unfed	Neisseria	Gemella	0.993671	1.07279e-14	C6
			Unfed	Neisseria	Lautropia	0.804872	0.000169424	C6
			Unfed	Gemella	Lautropia	0.81054	0.000140073	C6
			Unfed	Lautropia	Azotobacter	0.821876	9.39142e-05	C6
			Unfed	Williamsia	Rhodococcus	0.836315	5.41248e-05	C4
			Unfed	Pseudomonas	Janthinobacterium	0.882353	6.09562e-06	C1
			Unfed	Pseudomonas	Aeromonas	0.938235	7.80222e-08	C1
			Unfed	Pseudomonas	Delftia	0.870588	1.14989e-05	C1
			Unfed	Pseudomonas	Hafnia-Obesumbacterium	0.852941	2.67907e-05	C1
			Unfed	Janthinobacterium	Aeromonas	0.814706	0.00012131	C1
			Unfed	Janthinobacterium	Delftia	0.95	1.83462e-08	C1
			Unfed	Janthinobacterium	Hafnia-Obesumbacterium	0.844118	3.93024e-05	C1
			Unfed	Janthinobacterium	Comamonas	0.88201	6.21531e-06	C1
			Unfed	Corynebacterium	Rhodococcus	0.981013	2.26912e-11	C4
			Unfed	Aeromonas	Hafnia-Obesumbacterium	0.864706	1.54423e-05	C1
			Unfed	Glutamicibacter	Lactobacillus	0.833212	6.11929e-05	C3
			Unfed	Proteiniphilum	Actinomyces	0.994924	2.29763e-15	C5
			Unfed	Micrococcus	Kocuria	0.871459	1.09947e-05	C7
			Unfed	Micrococcus	Pseudarthrobacter	0.828828	7.24797e-05	C7
			Unfed	Tardiphaga	Kocuria	0.895562	2.7462e-06	C7
			Unfed	Delftia	Comamonas	0.938057	7.95727e-08	C1
			Unfed	Jonquetella	Actinomyces	0.994924	2.29763e-15	C5
			Unfed	Enterobacter	Pseudaminobacter	0.836315	5.41248e-05	C3
			Unfed	Enterobacter	Altererythrobacter	0.836315	5.41248e-05	C3
			Unfed	Enterobacter	Glutamicibacter	0.895562	2.7462e-06	C3
			Unfed	Cutibacterium	Enhydrobacter	0.801125	0.000191499	C2
			Unfed	Cutibacterium	Lawsonella	0.834171	5.89315e-05	C2
			Unfed	Campylobacter	Actinomyces	0.994924	2.29763e-15	C5
			Unfed	Actinomyces	Negativicoccus	0.994924	2.29763e-15	C5
			Fed	Tardiphaga	Shewanella	0.891892	0.00290817	C5
			Fed	Tardiphaga	Stenotrophomonas	0.883788	0.00358965	C5
			Fed	Rhodococcus	Stenotrophomonas	0.866476	0.00537127	C4-C5
			Fed	Rhodococcus	Herbaspirillum	0.875	0.00443649	C4
			Fed	Sphingomonas	Pseudarthrobacter	1	3.42114e-48	C1
			Fed	Sphingomonas	Blastocatella	1	3.42114e-48	C1
			Fed	Sphingomonas	Leuconostoc	1	3.42114e-48	C1
			Fed	Kocuria	Dietzia	0.959184	0.000164836	C8
			Fed	Kocuria	Cedecea	0.959184	0.000164836	C8
			Fed	Pseudarthrobacter	Blastocatella	1	3.42114e-48	C1
			Fed	Pseudarthrobacter	Leuconostoc	1	3.42114e-48	C1
			Fed	Knoellia	Haemophilus	1	3.42114e-48	C3
			Fed	Knoellia	Gemella	1	3.42114e-48	C3
			Fed	Haemophilus	Gemella	1	3.42114e-48	C3
			Fed	Dietzia	Cedecea	1	0	C8
			Fed	Blastocatella	Leuconostoc	1	3.42114e-48	C1
			Fed	Brevundimonas	Rhodococcus	0.875	0.00443649	C4
			Fed	Brevundimonas	Herbaspirillum	1	0	C4
			Fed	Williamsia	Yersinia	0.842149	0.00870553	C5
			Fed	Williamsia	Tardiphaga	0.945946	0.000379009	C5
			Fed	Williamsia	Shewanella	0.837838	0.00940624	C5
			Fed	Williamsia	Stenotrophomonas	0.883788	0.00358965	C5
			Fed	Comamonas	Tardiphaga	0.842149	0.00870553	C5
			Fed	Comamonas	Shewanella	0.944228	0.000415763	C5
			Fed	Yersinia	Rhodococcus	0.878114	0.00412316	C5-C4
			Fed	Yersinia	Stenotrophomonas	0.957217	0.000189541	C5
			Fed	Enhydrobacter	Tardiphaga	0.929981	0.000813758	C5
			Fed	Lawsonella	Stenotrophomonas	0.844797	0.00829211	C5
			Fed	Chryseobacterium	Knoellia	1	3.42114e-48	C3
			Fed	Chryseobacterium	Haemophilus	1	3.42114e-48	C3
			Fed	Chryseobacterium	Gemella	1	3.42114e-48	C3
			Fed	Acinetobacter	Lactococcus	0.872872	0.00465921	C2
			Fed	Acinetobacter	Aquitalea	0.922172	0.00111082	C2
			Fed	Pseudomonas	Aeromonas	0.952381	0.0002604	C7
			Fed	Pseudomonas	Hafnia-Obesumbacterium	1	0	C7
			Fed	Pseudomonas	Gordonia	0.862489	0.00584863	C7
			Fed	Pseudomonas	Serratia	0.952381	0.0002604	C7
			Fed	Janthinobacterium	Aeromonas	0.928571	0.000862968	C7
			Fed	Janthinobacterium	Serratia	0.928571	0.000862968	C7
			Fed	Aeromonas	Hafnia-Obesumbacterium	0.952381	0.0002604	C7
			Fed	Aeromonas	Gordonia	0.849805	0.00754494	C7
			Fed	Aeromonas	Serratia	1	0	C7
			Fed	Proteiniphilum	Jonquetella	1	3.42114e-48	C6
			Fed	Proteiniphilum	Actinomyces	1	3.42114e-48	C6
			Fed	Proteiniphilum	Sphingobium	1	3.42114e-48	C6
			Fed	Proteiniphilum	Negativicoccus	1	3.42114e-48	C6
			Fed	Delftia	Cutibacterium	0.922172	0.00111082	C5
			Fed	Delftia	Williamsia	0.913223	0.00152914	C5
			Fed	Delftia	Tardiphaga	0.913223	0.00152914	C5
			Fed	Delftia	Stenotrophomonas	0.902708	0.00213765	C5
			Fed	Hafnia-Obesumbacterium	Gordonia	0.862489	0.00584863	C7
			Fed	Hafnia-Obesumbacterium	Serratia	0.952381	0.0002604	C7
			Fed	Gordonia	Cutibacterium	0.867669	0.00523354	C7-C5
			Fed	Gordonia	Serratia	0.849805	0.00754494	C7
			Fed	Jonquetella	Actinomyces	1	3.42114e-48	C6
			Fed	Jonquetella	Sphingobium	1	3.42114e-48	C6
			Fed	Jonquetella	Negativicoccus	1	3.42114e-48	C6
			Fed	Cutibacterium	Enhydrobacter	0.878114	0.00412316	C5
			Fed	Cutibacterium	Tardiphaga	0.880429	0.00389976	C5
			Fed	Actinomyces	Sphingobium	1	3.42114e-48	C6
			Fed	Actinomyces	Negativicoccus	1	3.42114e-48	C6
			Fed	Sphingobium	Negativicoccus	1	3.42114e-48	C6
			Fed +TC	Micrococcus	Leuconostoc	0.820867	1.65926e-05	C2
			Fed +TC	Tardiphaga	Kocuria	0.834074	9.0765e-06	C5
			Fed +TC	Bradyrhizobium	Sphingopyxis	0.936795	3.56574e-09	C3
			Fed +TC	Acinetobacter	Pseudomonas	0.807018	2.97154e-05	C4
			Fed +TC	Bradyrhizobium	Herbaspirillum	0.836429	8.10649e-06	C3
			Fed +TC	Bradyrhizobium	Microbacterium	0.959124	9.473e-11	C3
			Fed +TC	Acinetobacter	Comamonas	0.81845	1.84332e-05	C4
			Fed +TC	Williamsia	Klebsiella	0.815908	2.05548e-05	C1
			Fed +TC	Williamsia	Methylopila	0.833909	9.14785e-06	C1
			Fed +TC	Mycobacterium	Blastocatella	0.816995	1.96229e-05	C1
			Fed +TC	Mycobacterium	Aeromicrobium	0.820867	1.65926e-05	C1
			Fed +TC	Williamsia	Blastocatella	0.815908	2.05548e-05	C1
			Fed +TC	Williamsia	Aeromicrobium	0.819471	1.76352e-05	C1
			Fed +TC	Comamonas	Aquitalea	0.910358	6.34334e-08	C4
			Fed +TC	Comamonas	Yersinia	0.875142	9.37175e-07	C4
			Fed +TC	Sphingopyxis	Chryseobacterium	0.936795	3.56574e-09	C3
			Fed +TC	Sphingopyxis	Microbacterium	0.903877	1.12253e-07	C3
			Fed +TC	Aquitalea	Yersinia	0.934774	4.62737e-09	C4
			Fed +TC	Microbacterium	Acidovorax	0.882095	5.90162e-07	C3
			Fed +TC	Yersinia	Stenotrophomonas	0.825273	1.36433e-05	C4
			Fed +TC	Methylophilus	Acidovorax	0.853779	3.32579e-06	C3
			Fed +TC	Klebsiella	Mycobacterium	0.816995	1.96229e-05	C1
			Fed +TC	Klebsiella	Aeromicrobium	0.995652	5.72875e-19	C1
			Fed +TC	Blastocatella	Aeromicrobium	0.995652	5.72875e-19	C1
			Fed +TC	Ochrobactrum	Achromobacter	0.993827	1.11996e-17	C5
			Fed +TC	Ochrobactrum	Fructilactobacillus	0.993827	1.11996e-17	C5
			Fed +TC	Ochrobactrum	Marmoricola	1	1.90812e-130	C5
			Fed +TC	Ochrobactrum	Glutamicibacter	0.839254	7.06181e-06	C5
			Fed +TC	Ochrobactrum	Solibacillus	1	1.90812e-130	C5
			Fed +TC	Ochrobactrum	Tardiphaga	0.839254	7.06181e-06	C5
			Fed +TC	Ochrobactrum	Kocuria	0.993827	1.11996e-17	C5
			Fed +TC	Achromobacter	Fructilactobacillus	1	1.90812e-130	C5
			Fed +TC	Achromobacter	Marmoricola	0.993827	1.11996e-17	C5
			Fed +TC	Achromobacter	Glutamicibacter	0.834074	9.0765e-06	C5
			Fed +TC	Achromobacter	Solibacillus	0.993827	1.11996e-17	C5
			Fed +TC	Achromobacter	Tardiphaga	0.834074	9.0765e-06	C5
			Fed +TC	Achromobacter	Kocuria	1	1.90812e-130	C5
			Fed +TC	Janthinobacterium	Aeromonas	0.884453	5.01198e-07	C4
			Fed +TC	Janthinobacterium	Delftia	0.813176	2.30672e-05	C4
			Fed +TC	Janthinobacterium	Hafnia-Obesumbacterium	0.925713	1.35483e-08	C4
			Fed +TC	Fructilactobacillus	Marmoricola	0.993827	1.11996e-17	C5
			Fed +TC	Fructilactobacillus	Glutamicibacter	0.834074	9.0765e-06	C5
			Fed +TC	Fructilactobacillus	Solibacillus	0.993827	1.11996e-17	C5
			Fed +TC	Fructilactobacillus	Tardiphaga	0.834074	9.0765e-06	C5
			Fed +TC	Janthinobacterium	Comamonas	0.915837	3.78248e-08	C4
			Fed +TC	Janthinobacterium	Aquitalea	0.951125	4.21085e-10	C4
			Fed +TC	Janthinobacterium	Yersinia	0.887091	4.15697e-07	C4
			Fed +TC	Fructilactobacillus	Kocuria	1	1.90812e-130	C5
			Fed +TC	Marmoricola	Glutamicibacter	0.839254	7.06181e-06	C5
			Fed +TC	Marmoricola	Solibacillus	1	1.90812e-130	C5
			Fed +TC	Marmoricola	Tardiphaga	0.839254	7.06181e-06	C5
			Fed +TC	Marmoricola	Kocuria	0.993827	1.11996e-17	C5
			Fed +TC	Citrobacter	Enterococcus	0.810875	2.53828e-05	C1
			Fed +TC	Citrobacter	Klebsiella	0.890564	3.22686e-07	C1
			Fed +TC	Citrobacter	Blastocatella	0.890564	3.22686e-07	C1
			Fed +TC	Citrobacter	Aeromicrobium	0.886692	4.27778e-07	C1
			Fed +TC	Chryseobacterium	Herbaspirillum	0.836429	8.10649e-06	C3
			Fed +TC	Chryseobacterium	Microbacterium	0.959124	9.473e-11	C3
			Fed +TC	Aeromonas	Hafnia-Obesumbacterium	0.934258	4.93907e-09	C4
			Fed +TC	Glutamicibacter	Solibacillus	0.839254	7.06181e-06	C5
			Fed +TC	Glutamicibacter	Kocuria	0.834074	9.0765e-06	C5
			Fed +TC	Aeromonas	Comamonas	0.913607	4.68778e-08	C4
			Fed +TC	Aeromonas	Aquitalea	0.954136	2.47836e-10	C4
			Fed +TC	Aeromonas	Yersinia	0.898401	1.76363e-07	C4
			Fed +TC	Glutamicibacter	Blastococcus	0.838291	7.40392e-06	C5
			Fed +TC	Solibacillus	Tardiphaga	0.839254	7.06181e-06	C5
			Fed +TC	Solibacillus	Kocuria	0.993827	1.11996e-17	C5
			Fed +TC	Enterococcus	Elizabethkingia	0.843668	5.66264e-06	C1
			Fed +TC	Enterococcus	Mycobacterium	0.846649	4.85941e-06	C1
			Fed +TC	Proteiniphilum	Campylobacter	0.907479	8.21585e-08	C6
			Fed +TC	Proteiniphilum	Negativicoccus	0.857651	2.68425e-06	C6
			Fed +TC	Lactococcus	Micrococcus	0.886692	4.27778e-07	C2
			Fed +TC	Delftia	Hafnia-Obesumbacterium	0.846863	4.80567e-06	C4
			Fed +TC	Delftia	Comamonas	0.809415	2.6954e-05	C4
			Fed +TC	Delftia	Aquitalea	0.837638	7.64396e-06	C4
			Fed +TC	Delftia	Yersinia	0.802485	3.5604e-05	C4
			Fed +TC	Delftia	Stenotrophomonas	0.916774	3.45046e-08	C4
			Fed +TC	Hafnia-Obesumbacterium	Comamonas	0.96083	6.63217e-11	C4
			Fed +TC	Hafnia-Obesumbacterium	Aquitalea	0.9631	4.02405e-11	C4
			Fed +TC	Hafnia-Obesumbacterium	Yersinia	0.909483	6.86843e-08	C4
			Fed +TC	Flavobacterium	Sphingobium	0.842727	5.9389e-06	C3
			Fed +TC	Flavobacterium	Variovorax	0.860363	2.30161e-06	C3
			Fed +TC	Flavobacterium	Bradyrhizobium	0.852804	3.50683e-06	C3
			Fed +TC	Flavobacterium	Sphingopyxis	0.873437	1.04539e-06	C3
			Fed +TC	Flavobacterium	Chryseobacterium	0.852804	3.50683e-06	C3
			Fed +TC	Flavobacterium	Microbacterium	0.845246	5.22415e-06	C3
			Fed +TC	Enterobacter	Tardiphaga	0.886692	4.27778e-07	C5
			Fed +TC	Sphingobium	Variovorax	0.967883	1.2566e-11	C3
			Fed +TC	Sphingobium	Bradyrhizobium	0.985401	1.63825e-14	C3
			Fed +TC	Sphingobium	Sphingopyxis	0.934052	5.06849e-09	C3
			Fed +TC	Sphingobium	Chryseobacterium	0.985401	1.63825e-14	C3
			Fed +TC	Sphingobium	Herbaspirillum	0.841467	6.32692e-06	C3
			Fed +TC	Sphingobium	Microbacterium	0.962044	5.09616e-11	C3
			Fed +TC	Sphingobium	Acidovorax	0.815462	2.0948e-05	C3
			Fed +TC	Elizabethkingia	Klebsiella	0.849907	4.09608e-06	C1
			Fed +TC	Elizabethkingia	Mycobacterium	0.996552	8.01081e-20	C1
			Fed +TC	Elizabethkingia	Blastocatella	0.849907	4.09608e-06	C1
			Fed +TC	Elizabethkingia	Aeromicrobium	0.857651	2.68425e-06	C1
			Fed +TC	Brevundimonas	Brevibacterium	0.917593	3.1814e-08	C2
			Fed +TC	Brevundimonas	Micrococcus	0.805219	3.19427e-05	C2
			Fed +TC	Variovorax	Bradyrhizobium	0.976642	8.64043e-13	C3
			Fed +TC	Variovorax	Sphingopyxis	0.91485	4.16255e-08	C3
			Fed +TC	Variovorax	Chryseobacterium	0.976642	8.64043e-13	C3
			Fed +TC	Variovorax	Herbaspirillum	0.806196	3.07155e-05	C3
			Fed +TC	Variovorax	Microbacterium	0.988321	2.48269e-15	C3
			Fed +TC	Variovorax	Acidovorax	0.894787	2.3438e-07	C3
			Unfed +TC	Serratia	Comamonas	0.901099	2.61386e-05	C1
			Unfed +TC	Serratia	Yersinia	0.840659	0.000319071	C1
			Unfed +TC	Comamonas	Aquitalea	0.89011	4.56544e-05	C1
			Unfed +TC	Comamonas	Yersinia	0.868132	0.000119103	C1
			Unfed +TC	Aquitalea	Yersinia	0.840659	0.000319071	C1
			Unfed +TC	Aquitalea	Shewanella	0.818323	0.000627316	C1
			Unfed +TC	Pseudomonas	Janthinobacterium	0.873626	9.5289e-05	C2-C1:C2
			Unfed +TC	Pseudomonas	Aeromonas	0.961538	1.63177e-07	C2
			Unfed +TC	Pseudomonas	Hafnia-Obesumbacterium	0.851648	0.000220219	C2
			Unfed +TC	Pseudomonas	Providencia	0.833205	0.000404131	C2
			Unfed +TC	Pseudomonas	Yersinia	0.818681	0.000620988	C2-C1
			Unfed +TC	Janthinobacterium	Aeromonas	0.868132	0.000119103	C1:C2-C2
			Unfed +TC	Janthinobacterium	Delftia	0.895604	3.48097e-05	C1:C2-C1
			Unfed +TC	Janthinobacterium	Hafnia-Obesumbacterium	0.895604	3.48097e-05	C1:C2-C2
			Unfed +TC	Janthinobacterium	Serratia	0.879121	7.54456e-05	C1:C2-C1
			Unfed +TC	Janthinobacterium	Comamonas	0.895604	3.48097e-05	C1:C2-C1
			Unfed +TC	Janthinobacterium	Aquitalea	0.818681	0.000620988	C1:C2-C1
			Unfed +TC	Janthinobacterium	Yersinia	0.884615	5.90575e-05	C1:C2-C1
			Unfed +TC	Aeromonas	Hafnia-Obesumbacterium	0.862637	0.000147448	C2
			Unfed +TC	Delftia	Hafnia-Obesumbacterium	0.928571	4.60743e-06	C1-C2
			Unfed +TC	Delftia	Serratia	0.884615	5.90575e-05	C1
			Unfed +TC	Delftia	Comamonas	0.989011	1.75073e-10	C1
			Unfed +TC	Delftia	Aquitalea	0.851648	0.000220219	C1
			Unfed +TC	Delftia	Yersinia	0.884615	5.90575e-05	C1
			Unfed +TC	Hafnia-Obesumbacterium	Comamonas	0.928571	4.60743e-06	C2-C1
			Unfed +TC	Hafnia-Obesumbacterium	Aquitalea	0.862637	0.000147448	C2-C1
			Unfed +TC	Hafnia-Obesumbacterium	Yersinia	0.813187	0.000723608	C2-C1

## Sheet: Enrichment_KEGG_per_Condition
	Description	p.adjust	p_log10	Abundance mean	Abundance se	Condition	Origin
	Valine, leucine and isoleucine biosynthesis	0.00489439	2.3103	0.000766254	5.18511e-06	Fasting	Insectary
	Protein export	0.000678172	3.16866	0.000714942	1.57432e-06	Fasting
	Phenylalanine, tyrosine and tryptophan biosynthesis	0.00191527	2.71777	0.00109475	4.25079e-05	Fasting
	Peptidoglycan biosynthesis	0.00860656	2.06517	0.000780668	1.4963e-05	Fasting
	Oxidative phosphorylation	0.00191527	2.71777	0.000762632	1.00268e-05	Fasting
	Lysine biosynthesis	0.00191527	2.71777	0.000903865	2.3596e-05	Fasting
	Citrate cycle (TCA cycle)	0.00860656	2.06517	0.000843852	1.91491e-05	Fasting
	Carbon fixation by Calvin cycle	0.00403593	2.39406	0.000936219	2.90594e-05	Fasting
	Bacterial chemotaxis	0.000270082	3.5685	0.0010667	4.39329e-05	Fasting
	Aminoacyl-tRNA biosynthesis	0.00623484	2.20517	0.000762853	1.45367e-05	Fasting
	RNA degradation	0.00379183	2.42115	0.000742426	8.70559e-06	Fed
	Ribosome	2.69075e-33	32.5701	0.000730106	1.81718e-06	Fed
	Pyrimidine metabolism	0.00941018	2.0264	0.00097211	2.02946e-05	Fed
	Purine metabolism	0.00323114	2.49064	0.000868249	1.32653e-05	Fed
	Protein export	0.00471079	2.32691	0.00074495	8.47222e-06	Fed
	Peptidoglycan biosynthesis	0.00306771	2.51319	0.000803948	1.45484e-05	Fed
	Nucleotide excision repair	0.000175145	3.7566	0.000926017	2.94952e-05	Fed
	Mismatch repair	3.50264e-05	4.4556	0.00089957	2.12075e-05	Fed
	Lysine biosynthesis	0.000621178	3.20678	0.000923659	2.64957e-05	Fed
	Homologous recombination	1.43891e-07	6.84197	0.000772155	1.00262e-05	Fed
	Fatty acid biosynthesis	0.000474113	3.32412	0.000917139	2.40291e-05	Fed
	DNA replication	3.63818e-06	5.43912	0.000890029	1.97771e-05	Fed
	Cell cycle - Caulobacter	0.00379183	2.42115	0.000806296	1.85782e-05	Fed
	Carbon fixation by Calvin cycle	0.00379183	2.42115	0.00093936	2.63977e-05	Fed
	Base excision repair	0.00222772	2.65214	0.000809894	1.84438e-05	Fed
	Aminoacyl-tRNA biosynthesis	2.47547e-10	9.60634	0.000757132	7.43859e-06	Fed
	Valine, leucine and isoleucine biosynthesis	0.000283402	3.5476	0.000763402	6.87021e-06	Fed +TC
	RNA degradation	0.00164202	2.78462	0.000734632	8.3219e-06	Fed +TC
	Ribosome	5.56246e-28	27.2547	0.000728095	2.00454e-06	Fed +TC
	Protein export	0.00245408	2.61011	0.00073824	7.97805e-06	Fed +TC
	Phenylalanine, tyrosine and tryptophan biosynthesis	0.00402864	2.39484	0.00109795	4.3969e-05	Fed +TC
	Peptidoglycan biosynthesis	0.00776131	2.11006	0.00080366	1.7261e-05	Fed +TC
	Nucleotide excision repair	0.00047985	3.31889	0.000917989	3.41485e-05	Fed +TC
	Mismatch repair	0.000329824	3.48172	0.000893637	2.45773e-05	Fed +TC
	Lysine biosynthesis	0.000614646	3.21138	0.000920091	3.01044e-05	Fed +TC
	Homologous recombination	1.3302e-06	5.87608	0.000768447	1.16733e-05	Fed +TC
	Fatty acid biosynthesis	6.94189e-06	5.15852	0.000904838	2.74036e-05	Fed +TC
	DNA replication	2.55071e-05	4.59334	0.00088503	2.33178e-05	Fed +TC
	Cell cycle - Caulobacter	0.00105889	2.97515	0.000802495	2.15106e-05	Fed +TC
	Carbon fixation by Calvin cycle	0.000813996	3.08938	0.000917519	2.87805e-05	Fed +TC
	Base excision repair	0.00776131	2.11006	0.000806772	2.18285e-05	Fed +TC
	Aminoacyl-tRNA biosynthesis	1.51943e-09	8.81832	0.000753699	8.64372e-06	Fed +TC
	Ribosome	7.05912e-30	29.1512	0.000730623	4.2943e-06	Fasting +TC
	Protein export	0.00666938	2.17591	0.000757369	1.74676e-05	Fasting +TC
	Peptidoglycan biosynthesis	0.00527556	2.27773	0.000807793	1.77823e-05	Fasting +TC
	Nucleotide excision repair	0.00023792	3.62357	0.000960811	4.954e-05	Fasting +TC
	Mismatch repair	0.00555075	2.25565	0.000969753	4.10104e-05	Fasting +TC
	Lysine biosynthesis	0.000434155	3.36235	0.000885464	2.41436e-05	Fasting +TC
	Homologous recombination	6.81765e-06	5.16637	0.000774681	1.42538e-05	Fasting +TC
	Fatty acid biosynthesis	0.00448882	2.34787	0.00101221	4.2536e-05	Fasting +TC
	DNA replication	6.04893e-06	5.21832	0.000869747	2.21557e-05	Fasting +TC
	Cell cycle - Caulobacter	0.00326505	2.48611	0.000802128	2.21137e-05	Fasting +TC
	Carbon fixation by Calvin cycle	0.00880375	2.05533	0.000952677	3.61025e-05	Fasting +TC
	Aminoacyl-tRNA biosynthesis	1.52449e-10	9.81688	0.0007471	8.07917e-06	Fasting +TC
	Amino sugar and nucleotide sugar metabolism	0.00541828	2.26614	0.000936059	3.26381e-05	Fasting +TC
	Valine, leucine and isoleucine biosynthesis	0.000120138	3.92032	0.000841415	2.59326e-05	Unfed	Wild
	Ribosome	1.14451e-24	23.9414	0.000625988	7.09844e-06	Unfed
	Purine metabolism	0.00425729	2.37087	0.000735248	1.73375e-05	Unfed
	Protein export	0.00145244	2.8379	0.000666031	1.59713e-05	Unfed
	Photosynthesis	0.00437731	2.35879	0.000633824	1.84835e-05	Unfed
	Phenylalanine, tyrosine and tryptophan biosynthesis	0.00170946	2.76714	0.000843119	2.39687e-05	Unfed
	Peptidoglycan biosynthesis	0.00167877	2.77501	0.000733813	2.14002e-05	Unfed
	One carbon pool by folate	0.00167877	2.77501	0.000784407	2.4526e-05	Unfed
	Nucleotide excision repair	0.000397815	3.40032	0.000797234	3.0018e-05	Unfed
	Monobactam biosynthesis	0.00437731	2.35879	0.000748315	2.88722e-05	Unfed
	Mismatch repair	0.00625032	2.2041	0.000780727	2.5435e-05	Unfed
	Lysine biosynthesis	0.00425729	2.37087	0.000792902	2.44675e-05	Unfed
	Homologous recombination	4.33316e-05	4.3632	0.000672769	1.71689e-05	Unfed
	Fatty acid degradation	0.00616365	2.21016	0.00160713	9.73731e-05	Unfed
	DNA replication	0.000104039	3.9828	0.000696317	1.74447e-05	Unfed
	Aminoacyl-tRNA biosynthesis	1.35044e-08	7.86953	0.00068165	1.45466e-05	Unfed
	Alanine, aspartate and glutamate metabolism	3.95224e-05	4.40316	0.000814694	2.74575e-05	Unfed
	Valine, leucine and isoleucine biosynthesis	0.00118806	2.92516	0.000888858	4.15997e-05	Fed
	Ribosome	1.94897e-25	24.7102	0.000633235	1.03041e-05	Fed
	Purine metabolism	0.00703563	2.1527	0.000796595	3.42394e-05	Fed
	Protein export	7.22448e-06	5.14119	0.000717426	3.23448e-05	Fed
	Photosynthesis	0.00108339	2.96521	0.000651681	3.40655e-05	Fed
	Phenylalanine, tyrosine and tryptophan biosynthesis	0.00367785	2.43441	0.000883615	4.04842e-05	Fed
	Peptidoglycan biosynthesis	0.00367785	2.43441	0.000744813	3.53026e-05	Fed
	One carbon pool by folate	0.00209577	2.67866	0.000788514	2.71573e-05	Fed
	Nucleotide excision repair	0.000578779	3.23749	0.0008028	5.60377e-05	Fed
	Monobactam biosynthesis	0.00501431	2.29979	0.000784843	4.77403e-05	Fed
	Mismatch repair	0.00752013	2.12377	0.000914254	8.81147e-05	Fed
	Lysine biosynthesis	0.00163603	2.78621	0.000796751	3.65098e-05	Fed
	Homologous recombination	8.14671e-05	4.08902	0.000761247	5.86374e-05	Fed
	Fatty acid degradation	0.00752013	2.12377	0.00158534	0.000154016	Fed
	DNA replication	2.04371e-05	4.68958	0.000768596	6.16569e-05	Fed
	Citrate cycle (TCA cycle)	0.00501431	2.29979	0.000808424	3.10879e-05	Fed
	Aminoacyl-tRNA biosynthesis	1.19288e-08	7.9234	0.000725261	2.86964e-05	Fed
	Alanine, aspartate and glutamate metabolism	0.00501431	2.29979	0.000912744	4.82575e-05	Fed
	Valine, leucine and isoleucine biosynthesis	8.88084e-05	4.05155	0.000838965	2.17041e-05	Fed +TC
	RNA degradation	9.50408e-05	4.02209	0.000720935	1.90966e-05	Fed +TC
	Ribosome	4.03827e-40	39.3938	0.000666673	6.19104e-06	Fed +TC
	Pyrimidine metabolism	0.00178496	2.74837	0.000756069	1.35292e-05	Fed +TC
	Purine metabolism	2.33982e-05	4.63082	0.00077723	1.49901e-05	Fed +TC
	Protein export	3.64032e-06	5.43886	0.000713264	1.68882e-05	Fed +TC
	Photosynthesis	0.000431597	3.36492	0.000691177	2.06299e-05	Fed +TC
	Phenylalanine, tyrosine and tryptophan biosynthesis	0.000264505	3.57757	0.000815547	2.12038e-05	Fed +TC
	Peptidoglycan biosynthesis	0.000318812	3.49646	0.000784283	2.15362e-05	Fed +TC
	One carbon pool by folate	0.000318812	3.49646	0.000802432	1.97145e-05	Fed +TC
	Nucleotide excision repair	0.000264505	3.57757	0.000850488	3.46302e-05	Fed +TC
	Mismatch repair	0.00552702	2.25751	0.000903051	4.28563e-05	Fed +TC
	Lysine biosynthesis	0.00139022	2.85692	0.000807149	2.04238e-05	Fed +TC
	Homologous recombination	1.39475e-07	6.8555	0.000748324	2.39103e-05	Fed +TC
	Glycolysis / Gluconeogenesis	0.00901322	2.04512	0.000924521	3.09035e-05	Fed +TC
	Fatty acid degradation	0.00636216	2.1964	0.00170868	0.000106621	Fed +TC
	DNA replication	1.10681e-05	4.95593	0.00078466	2.97677e-05	Fed +TC
	Cell cycle - Caulobacter	0.00303254	2.51819	0.000740386	2.32836e-05	Fed +TC
	Carbon fixation by Calvin cycle	0.00922485	2.03504	0.000842725	2.8094e-05	Fed +TC
	Base excision repair	0.00294403	2.53106	0.000764017	2.47454e-05	Fed +TC
	Aminoacyl-tRNA biosynthesis	1.85645e-10	9.73132	0.000718534	1.48573e-05	Fed +TC
	Alanine, aspartate and glutamate metabolism	1.92047e-05	4.71659	0.00084433	2.46068e-05	Fed +TC
	Valine, leucine and isoleucine degradation	0.00605956	2.21756	0.00146988	9.54175e-05	Unfed +TC
	Valine, leucine and isoleucine biosynthesis	0.000197975	3.70339	0.000819626	2.34193e-05	Unfed +TC
	Streptomycin biosynthesis	0.00369444	2.43245	0.000798212	4.41964e-05	Unfed +TC
	RNA degradation	0.00540393	2.26729	0.000719242	2.53657e-05	Unfed +TC
	Ribosome	2.21831e-23	22.654	0.000627314	7.50199e-06	Unfed +TC
	Purine metabolism	0.000893106	3.0491	0.000754704	2.0041e-05	Unfed +TC
	Protein export	0.00195125	2.70969	0.000679975	2.22196e-05	Unfed +TC
	Photosynthesis	0.000126039	3.8995	0.000632449	1.67855e-05	Unfed +TC
	Phenylalanine, tyrosine and tryptophan biosynthesis	0.00295189	2.5299	0.000857045	2.44055e-05	Unfed +TC
	Peptidoglycan biosynthesis	0.00295189	2.5299	0.000737202	2.52813e-05	Unfed +TC
	One carbon pool by folate	0.00124023	2.9065	0.00078335	2.54618e-05	Unfed +TC
	Nucleotide excision repair	0.000585853	3.23221	0.000784496	3.49603e-05	Unfed +TC
	Monobactam biosynthesis	0.00584054	2.23355	0.000766297	3.46588e-05	Unfed +TC
	Mismatch repair	0.00726158	2.13897	0.000795061	3.43306e-05	Unfed +TC
	Lysine biosynthesis	8.47477e-05	4.07187	0.000723682	2.06672e-05	Unfed +TC
	Homologous recombination	8.47477e-05	4.07187	0.000666753	1.85623e-05	Unfed +TC
	Fatty acid degradation	0.0025776	2.58878	0.00160862	0.000115015	Unfed +TC
	DNA replication	2.35453e-05	4.6281	0.000685056	2.04626e-05	Unfed +TC
	Aminoacyl-tRNA biosynthesis	9.84694e-10	9.0067	0.000681113	1.58719e-05	Unfed +TC

## Sheet: Z-score_analysis_KEGG
	Description	Insectary: Fasting	Insectary: Fed	Insectary: Fed +TC	Insectary: Fasting +TC	Wild: Unfed	Wild: Fed	Wild: Fed +TC	Wild: Unfed +TC
	Amino sugar and nucleotide sugar metabolism	-0.353553	-0.353553	-0.353553	2.47487	-0.353553	-0.353553	-0.353553	-0.353553
	Carbon fixation by Calvin cycle	0.761715	0.768313	0.722438	0.796285	-1.2047	-1.2047	0.565343	-1.2047
	Citrate cycle (TCA cycle)	1.66599	-0.539896	-0.539896	-0.539896	-0.539896	1.57338	-0.539896	-0.539896
	Fatty acid biosynthesis	-0.723078	1.14882	1.12371	1.34286	-0.723078	-0.723078	-0.723078	-0.723078
	Fatty acid degradation	-0.934608	-0.934608	-0.934608	-0.934608	0.911277	0.886249	1.02792	0.912992
	Glycolysis / Gluconeogenesis	-0.353553	-0.353553	-0.353553	-0.353553	-0.353553	-0.353553	2.47487	-0.353553
	Streptomycin biosynthesis	-0.353553	-0.353553	-0.353553	-0.353553	-0.353553	-0.353553	-0.353553	2.47487
	Alanine, aspartate and glutamate metabolism	-0.723243	-0.723243	-0.723243	-0.723243	1.10965	1.33024	1.17632	-0.723243
	Oxidative phosphorylation	2.47487	-0.353553	-0.353553	-0.353553	-0.353553	-0.353553	-0.353553	-0.353553
	Photosynthesis	-0.934182	-0.934182	-0.934182	-0.934182	0.88131	0.932458	1.04559	0.87737
	Purine metabolism	-1.20218	0.921491	-1.20218	-1.20218	0.596181	0.746232	0.698865	0.64377
	Pyrimidine metabolism	-0.534522	1.87085	-0.534522	-0.534522	-0.534522	-0.534522	1.33628	-0.534522
	Lysine biosynthesis	0.808626	1.07688	1.02852	0.559259	-0.69511	-0.642955	-0.502048	-1.63316
	Phenylalanine, tyrosine and tryptophan biosynthesis	0.889239	-1.57067	0.896446	-1.57067	0.323829	0.414825	0.261876	0.355122
	Valine, leucine and isoleucine biosynthesis	0.396792	-1.6109	0.389318	-1.6109	0.593723	0.718032	0.587304	0.536633
	Valine, leucine and isoleucine degradation	-0.353553	-0.353553	-0.353553	-0.353553	-0.353553	-0.353553	-0.353553	2.47487
	Peptidoglycan biosynthesis	0.195919	0.938073	0.928913	1.06065	-1.29782	-0.94712	0.311161	-1.18977
	One carbon pool by folate	-0.935327	-0.935327	-0.935327	-0.935327	0.922846	0.932575	0.965546	0.920343
	Monobactam biosynthesis	-0.72435	-0.72435	-0.72435	-0.72435	1.16146	1.25351	-0.72435	1.20678
	Aminoacyl-tRNA biosynthesis	1.04984	0.875416	0.770775	0.569571	-1.42583	-0.0962447	-0.301323	-1.4422
	Ribosome	-2.42875	0.562784	0.554543	0.564903	0.13617	0.165864	0.302874	0.141607
	Protein export	-0.0505961	0.90886	0.694311	1.30593	-1.61447	0.0288319	-0.10424	-1.16862
	RNA degradation	-0.935251	0.968893	0.948903	-0.935251	-0.935251	-0.935251	0.913775	0.909432
	Base excision repair	-0.724166	1.24669	1.23909	-0.724166	-0.724166	-0.724166	1.13505	-0.724166
	DNA replication	-2.37976	0.657186	0.640129	0.587981	-0.00379564	0.242835	0.297647	-0.0422204
	Homologous recombination	-2.44073	0.478688	0.464668	0.488239	0.102923	0.437449	0.388589	0.0801773
	Mismatch repair	-2.42625	0.410089	0.391383	0.631375	0.0353777	0.456388	0.421063	0.0805733
	Nucleotide excision repair	-2.41831	0.547859	0.522143	0.659309	0.135348	0.153176	0.305929	0.0945444
	Bacterial chemotaxis	2.47487	-0.353553	-0.353553	-0.353553	-0.353553	-0.353553	-0.353553	-0.353553
	Cell cycle - Caulobacter	-0.934282	0.978089	0.969073	0.968203	-0.934282	-0.934282	0.821762	-0.934282

## Sheet: Abun_diff_enrich_KEGG
	ID	Description	Origin	Comparison	GeneRatio	BgRatio	pvalue	p.adjust	qvalue	geneID	Count
	ko00550	Peptidoglycan biosynthesis	Insectary	Fasting vs. Fed up	13/196	44/6001	6.90488e-10	4.00483e-08	3.56147e-08	K00687/K00887/K03693/K05362/K07009/K07260/K08724/K12551/K12552/K12553/K12556/K21465/K21466	13
	ko00552	Teichoic acid biosynthesis	Insectary	Fasting vs. Fed up	6/196	17/6001	1.03047e-05	0.000298836	0.000265753	K03367/K03739/K03740/K09809/K14188/K19005	6
	ko00900	Terpenoid backbone biosynthesis	Insectary	Fasting vs. Fed up	7/196	30/6001	3.82792e-05	0.000740065	0.000658134	K00054/K00805/K00869/K00938/K01597/K01641/K21275	7
	ko02060	Phosphotransferase system (PTS)	Insectary	Fasting vs. Fed up	7/196	66/6001	0.00542866	0.0787156	0.0700011	K02757/K02773/K02774/K02775/K02798/K02800/K20118	7
	ko00785	Lipoic acid metabolism	Insectary	Fasting vs. Fed up	3/196	22/6001	0.0334557	0.290061	0.257949	K00162/K16869/K18821	3
	ko02020	Two-component system	Insectary	Fasting vs. Fed up	19/196	376/6001	0.037235	0.290061	0.257949	K03367/K03739/K03740/K05339/K07260/K07652/K07658/K07668/K07681/K07694/K07706/K07707/K07813/K11617/K11618/K11622/K12296/K14188/K18940	19
	ko00564	Glycerophospholipid metabolism	Insectary	Fasting vs. Fed up	4/196	39/6001	0.037236	0.290061	0.257949	K00105/K00968/K00980/K07029	4
	ko01501	beta-Lactam resistance	Insectary	Fasting vs. Fed up	5/196	58/6001	0.0400084	0.290061	0.257949	K00687/K03693/K12552/K12553/K12556	5
	ko04922	Glucagon signaling pathway	Insectary	Fasting vs. Fed up	2/196	11/6001	0.0480846	0.309879	0.275573	K00016/K00162	2
	ko01503	Cationic antimicrobial peptide (CAMP) resistance	Insectary	Fasting vs. Fed up	4/196	45/6001	0.0581001	0.33698	0.299674	K03367/K03739/K03740/K14188	4
	ko00511	Other glycan degradation	Insectary	Fasting vs. Fed up	2/196	13/6001	0.0653576	0.344613	0.306461	K01190/K01227	2
	ko00052	Galactose metabolism	Insectary	Fasting vs. Fed up	4/196	50/6001	0.0793735	0.383639	0.341167	K01190/K02773/K02774/K02775	4
	ko00040	Pentose and glucuronate interconversions	Insectary	Fasting vs. Fed up	4/196	52/6001	0.0888307	0.396321	0.352446	K00853/K01686/K01804/K01812	4
	ko03018	RNA degradation	Insectary	Fasting vs. Fed up	2/196	20/6001	0.137481	0.569565	0.50651	K12574/K18682	2
	ko03030	DNA replication	Insectary	Fasting vs. Fed up	2/196	21/6001	0.148839	0.575509	0.511796	K03471/K03763	2
	ko03430	Mismatch repair	Insectary	Fasting vs. Fed up	2/196	25/6001	0.195847	0.686726	0.6107	K03763/K07456	2
	ko00010	Glycolysis / Gluconeogenesis	Insectary	Fasting vs. Fed up	4/196	71/6001	0.201282	0.686726	0.6107	K00016/K00162/K04041/K20118	4
	ko00300	Lysine biosynthesis	Insectary	Fasting vs. Fed up	2/196	28/6001	0.232168	0.74	0.658076	K00841/K05822	2
	ko00561	Glycerolipid metabolism	Insectary	Fasting vs. Fed up	2/196	29/6001	0.244379	0.74	0.658076	K07029/K19005	2
	ko00470	D-Amino acid metabolism	Insectary	Fasting vs. Fed up	2/196	30/6001	0.256615	0.74	0.658076	K03367/K14188	2
	ko00670	One carbon pool by folate	Insectary	Fasting vs. Fed up	2/196	32/6001	0.281106	0.74	0.658076	K01938/K17217	2
	ko00600	Sphingolipid metabolism	Insectary	Fasting vs. Fed up	1/196	10/6001	0.282741	0.74	0.658076	K01190	1
	ko00030	Pentose phosphate pathway	Insectary	Fasting vs. Fed up	3/196	58/6001	0.294064	0.74	0.658076	K04041/K08093/K17463	3
	ko01502	Vancomycin resistance	Insectary	Fasting vs. Fed up	1/196	11/6001	0.306207	0.74	0.658076	K07260	1
	ko03320	PPAR signaling pathway	Insectary	Fasting vs. Fed up	1/196	12/6001	0.328909	0.763068	0.67859	K01641	1
	ko00643	Styrene degradation	Insectary	Fasting vs. Fed up	1/196	13/6001	0.350871	0.767406	0.682448	K07104	1
	ko05415	Diabetic cardiomyopathy	Insectary	Fasting vs. Fed up	1/196	14/6001	0.372119	0.767406	0.682448	K00162	1
	ko00270	Cysteine and methionine metabolism	Insectary	Fasting vs. Fed up	3/196	67/6001	0.375208	0.767406	0.682448	K00016/K17216/K17217	3
	ko00020	Citrate cycle (TCA cycle)	Insectary	Fasting vs. Fed up	2/196	43/6001	0.412474	0.767406	0.682448	K00162/K01958	2
	ko00400	Phenylalanine, tyrosine and tryptophan biosynthesis	Insectary	Fasting vs. Fed up	2/196	43/6001	0.412474	0.767406	0.682448	K03856/K04518	2
	ko00440	Phosphonate and phosphinate metabolism	Insectary	Fasting vs. Fed up	1/196	16/6001	0.41256	0.767406	0.682448	K00968	1
	ko00361	Chlorocyclohexane and chlorobenzene degradation	Insectary	Fasting vs. Fed up	1/196	18/6001	0.450408	0.767406	0.682448	K07104	1
	ko00660	C5-Branched dibasic acid metabolism	Insectary	Fasting vs. Fed up	1/196	18/6001	0.450408	0.767406	0.682448	K01575	1
	ko04146	Peroxisome	Insectary	Fasting vs. Fed up	1/196	19/6001	0.468413	0.767406	0.682448	K00869	1
	ko02024	Quorum sensing	Insectary	Fasting vs. Fed up	5/196	140/6001	0.48462	0.767406	0.682448	K07706/K07707/K07813/K12296/K20337	5
	ko00622	Xylene degradation	Insectary	Fasting vs. Fed up	1/196	20/6001	0.48583	0.767406	0.682448	K07104	1
	ko00720	Other carbon fixation pathways	Insectary	Fasting vs. Fed up	2/196	52/6001	0.510774	0.767406	0.682448	K01938/K01958	2
	ko00051	Fructose and mannose metabolism	Insectary	Fasting vs. Fed up	3/196	83/6001	0.513096	0.767406	0.682448	K02798/K02800/K04041	3
	ko00730	Thiamine metabolism	Insectary	Fasting vs. Fed up	1/196	22/6001	0.51898	0.767406	0.682448	K00949	1
	ko00620	Pyruvate metabolism	Insectary	Fasting vs. Fed up	3/196	85/6001	0.529245	0.767406	0.682448	K00016/K00162/K01958	3
	ko00710	Carbon fixation by Calvin cycle	Insectary	Fasting vs. Fed up	1/196	25/6001	0.564759	0.798927	0.71048	K04041	1
	ko00740	Riboflavin metabolism	Insectary	Fasting vs. Fed up	1/196	27/6001	0.592843	0.805194	0.716053	K21064	1
	ko00770	Pantothenate and CoA biosynthesis	Insectary	Fasting vs. Fed up	1/196	30/6001	0.631624	0.805194	0.716053	K01598	1
	ko03440	Homologous recombination	Insectary	Fasting vs. Fed up	1/196	30/6001	0.631624	0.805194	0.716053	K03763	1
	ko00920	Sulfur metabolism	Insectary	Fasting vs. Fed up	2/196	66/6001	0.640847	0.805194	0.716053	K06881/K17217	2
	ko00970	Aminoacyl-tRNA biosynthesis	Insectary	Fasting vs. Fed up	1/196	31/6001	0.643716	0.805194	0.716053	K09698	1
	ko00240	Pyrimidine metabolism	Insectary	Fasting vs. Fed up	2/196	70/6001	0.672661	0.805194	0.716053	K00226/K09769	2
	ko00680	Methane metabolism	Insectary	Fasting vs. Fed up	2/196	70/6001	0.672661	0.805194	0.716053	K04041/K08093	2
	ko00520	Amino sugar and nucleotide sugar metabolism	Insectary	Fasting vs. Fed up	2/196	71/6001	0.68025	0.805194	0.716053	K01198/K20118	2
	ko00230	Purine metabolism	Insectary	Fasting vs. Fed up	3/196	113/6001	0.720465	0.835739	0.743216	K07816/K09769/K15780	3
	ko00650	Butanoate metabolism	Insectary	Fasting vs. Fed up	2/196	79/6001	0.735913	0.836921	0.744267	K01575/K01641	2
	ko00627	Aminobenzoate degradation	Insectary	Fasting vs. Fed up	1/196	45/6001	0.776846	0.849906	0.755815	K01101	1
	ko02010	ABC transporters	Insectary	Fasting vs. Fed up	9/196	336/6001	0.777754	0.849906	0.755815	K03523/K09692/K09693/K16785/K16786/K16787/K19973/K19975/K19976	9
	ko00280	Valine, leucine and isoleucine degradation	Insectary	Fasting vs. Fed up	1/196	47/6001	0.791292	0.849906	0.755815	K01641	1
	ko00362	Benzoate degradation	Insectary	Fasting vs. Fed up	1/196	69/6001	0.900196	0.933338	0.83001	K07104	1
	ko00640	Propanoate metabolism	Insectary	Fasting vs. Fed up	1/196	73/6001	0.91275	0.933338	0.83001	K00016	1
	ko00260	Glycine, serine and threonine metabolism	Insectary	Fasting vs. Fed up	1/196	78/6001	0.926256	0.933338	0.83001	K17217	1
	ko00190	Oxidative phosphorylation	Insectary	Fasting vs. Fed up	1/196	81/6001	0.933338	0.933338	0.83001	K15986	1
	ko00740	Riboflavin metabolism	Insectary	Fed up vs. Fed +TC	1/4	27/6001	0.0178803	0.0483577	0.0203611	K00484	1
	ko00350	Tyrosine metabolism	Insectary	Fed up vs. Fed +TC	1/4	43/6001	0.0283623	0.0483577	0.0203611	K00484	1
	ko00790	Folate biosynthesis	Insectary	Fed up vs. Fed +TC	1/4	44/6001	0.0290146	0.0483577	0.0203611	K06897	1
	ko02024	Quorum sensing	Insectary	Fed up vs. Fed +TC	1/4	140/6001	0.0901244	0.112656	0.0474339	K20264	1
	ko02020	Two-component system	Insectary	Fed up vs. Fed +TC	1/4	376/6001	0.22809	0.22809	0.096038	K20264	1
	ko00052	Galactose metabolism		Fed vs. Fed +TC up	3/14	45/5117	0.000216255	0.00130391	0.000588231	K02773/K02774/K02775	3
	ko02060	Phosphotransferase system (PTS)		Fed vs. Fed +TC up	3/14	54/5117	0.000372546	0.00130391	0.000588231	K02773/K02774/K02775	3
	ko02010	ABC transporters		Fed vs. Fed +TC up	4/14	290/5117	0.0064316	0.0150071	0.0067701	K09692/K17318/K17319/K17320	4
	ko02024	Quorum sensing		Fed vs. Fed +TC up	2/14	114/5117	0.037599	0.0657982	0.0296834	K07706/K07707	2
	ko00785	Lipoic acid metabolism		Fed vs. Fed +TC up	1/14	21/5117	0.0560171	0.0784239	0.0353792	K16869	1
	ko00030	Pentose phosphate pathway		Fed vs. Fed +TC up	1/14	52/5117	0.133403	0.155637	0.0702123	K17463	1
	ko02020	Two-component system		Fed vs. Fed +TC up	2/14	324/5117	0.220948	0.220948	0.0996756	K07706/K07707	2
	ko02060	Phosphotransferase system (PTS)		Fasting up vs. Fasting +TC	19/383	63/5628	1.62945e-08	1.10803e-06	9.6052e-07	K02757/K02759/K02760/K02761/K02773/K02774/K02775/K02781/K02786/K02788/K02791/K02798/K02800/K02810/K02822/K03475/K19508/K20108/K20118	19
	ko00052	Galactose metabolism		Fasting up vs. Fasting +TC	16/383	49/5628	6.49234e-08	2.2074e-06	1.91353e-06	K00849/K00917/K00965/K01190/K01193/K01220/K01635/K02082/K02773/K02774/K02775/K02786/K02788/K07407/K12111/K12308	16
	ko00550	Peptidoglycan biosynthesis		Fasting up vs. Fasting +TC	14/383	43/5628	4.58126e-07	1.03842e-05	9.00177e-06	K00687/K00887/K03693/K05362/K07009/K07260/K08724/K12551/K12552/K12553/K12555/K12556/K21465/K21466	14
	ko00040	Pentose and glucuronate interconversions		Fasting up vs. Fasting +TC	13/383	50/5628	1.91819e-05	0.000326093	0.000282681	K00041/K00848/K00853/K01051/K01629/K01685/K01686/K01804/K01812/K01815/K03077/K03078/K03079	13
	ko00552	Teichoic acid biosynthesis		Fasting up vs. Fasting +TC	7/383	17/5628	6.84807e-05	0.000931338	0.000807352	K03367/K03739/K03740/K09809/K14188/K19002/K19005	7
	ko00500	Starch and sucrose metabolism		Fasting up vs. Fasting +TC	12/383	62/5628	0.000797362	0.00903677	0.00783373	K01193/K01208/K01222/K01223/K02759/K02760/K02761/K02791/K02810/K05350/K06896/K20108	12
	ko00561	Glycerolipid metabolism		Fasting up vs. Fasting +TC	7/383	29/5628	0.0026936	0.0228956	0.0198475	K00005/K05879/K07029/K07407/K13677/K19002/K19005	7
	ko00900	Terpenoid backbone biosynthesis		Fasting up vs. Fasting +TC	7/383	29/5628	0.0026936	0.0228956	0.0198475	K00054/K00805/K00869/K00938/K01597/K01641/K21275	7
	ko02010	ABC transporters		Fasting up vs. Fasting +TC	35/383	326/5628	0.00422616	0.031931	0.0276801	K03523/K05845/K05847/K07335/K09691/K09692/K09694/K09695/K10036/K10039/K10040/K10041/K10119/K10189/K10241/K15581/K15582/K15770/K15771/K15772/K16785/K16786/K16787/K17073/K17074/K17076/K17237/K17318/K17319/K17320/K18231/K18891/K18892/K19973/K19976	35
	ko00053	Ascorbate and aldarate metabolism		Fasting up vs. Fasting +TC	6/383	28/5628	0.00997852	0.0678539	0.0588208	K02822/K03077/K03078/K03079/K03475/K03476	6
	ko01501	beta-Lactam resistance		Fasting up vs. Fasting +TC	8/383	54/5628	0.0282167	0.17443	0.151209	K00687/K03693/K12552/K12553/K12555/K12556/K15581/K15582	8
	ko00511	Other glycan degradation		Fasting up vs. Fasting +TC	3/383	12/5628	0.0433993	0.245929	0.21319	K01190/K01227/K12111	3
	ko00785	Lipoic acid metabolism		Fasting up vs. Fasting +TC	4/383	22/5628	0.0582177	0.304524	0.263983	K00161/K00162/K16869/K18821	4
	ko00010	Glycolysis / Gluconeogenesis		Fasting up vs. Fasting +TC	8/383	69/5628	0.0948024	0.460469	0.399168	K00016/K00161/K00162/K01222/K01223/K02791/K04041/K20118	8
	ko00051	Fructose and mannose metabolism		Fasting up vs. Fasting +TC	8/383	78/5628	0.158939	0.702994	0.609407	K00009/K00848/K01629/K02781/K02798/K02800/K04041/K17195	8
	ko01503	Cationic antimicrobial peptide (CAMP) resistance		Fasting up vs. Fasting +TC	5/383	43/5628	0.16541	0.702994	0.609407	K03367/K03739/K03740/K14188/K14205	5
	ko00240	Pyrimidine metabolism		Fasting up vs. Fasting +TC	7/383	69/5628	0.187228	0.743476	0.644499	K00226/K00756/K01493/K02823/K07023/K09769/K17828	7
	ko00520	Amino sugar and nucleotide sugar metabolism		Fasting up vs. Fasting +TC	7/383	70/5628	0.196802	0.743476	0.644499	K00849/K00965/K01183/K01198/K01788/K02791/K20118	7
	ko00564	Glycerophospholipid metabolism		Fasting up vs. Fasting +TC	4/383	37/5628	0.242053	0.836477	0.72512	K00105/K00968/K00980/K07029	4
	ko05415	Diabetic cardiomyopathy		Fasting up vs. Fasting +TC	2/383	14/5628	0.246023	0.836477	0.72512	K00161/K00162	2
	ko02020	Two-component system		Fasting up vs. Fasting +TC	28/383	364/5628	0.272637	0.882823	0.765296	K01051/K01643/K01910/K03367/K03739/K03740/K05339/K05964/K07260/K07652/K07658/K07668/K07681/K07694/K07706/K07707/K07718/K07720/K07813/K11617/K11618/K11622/K12294/K14188/K14205/K14982/K14983/K18940	28
	ko00440	Phosphonate and phosphinate metabolism		Fasting up vs. Fasting +TC	2/383	16/5628	0.297922	0.920851	0.798261	K00968/K03823	2
	ko00470	D-Amino acid metabolism		Fasting up vs. Fasting +TC	3/383	32/5628	0.372992	0.994368	0.861991	K01779/K03367/K14188	3
	ko03018	RNA degradation		Fasting up vs. Fasting +TC	2/383	19/5628	0.374442	0.994368	0.861991	K12574/K18682	2
	ko02024	Quorum sensing		Fasting up vs. Fasting +TC	10/383	131/5628	0.40067	0.994368	0.861991	K01635/K07706/K07707/K07813/K12294/K14982/K14983/K15581/K15582/K20265	10
	ko03030	DNA replication		Fasting up vs. Fasting +TC	2/383	21/5628	0.423562	0.994368	0.861991	K03471/K03763	2
	ko00270	Cysteine and methionine metabolism		Fasting up vs. Fasting +TC	5/383	64/5628	0.442947	0.994368	0.861991	K00016/K00772/K14155/K17216/K17217	5
	ko00300	Lysine biosynthesis		Fasting up vs. Fasting +TC	2/383	25/5628	0.515292	0.994368	0.861991	K00841/K05822	2
	ko03430	Mismatch repair		Fasting up vs. Fasting +TC	2/383	25/5628	0.515292	0.994368	0.861991	K03763/K07456	2
	ko00400	Phenylalanine, tyrosine and tryptophan biosynthesis		Fasting up vs. Fasting +TC	3/383	40/5628	0.518568	0.994368	0.861991	K03785/K03856/K04518	3
	ko01502	Vancomycin resistance		Fasting up vs. Fasting +TC	1/383	11/5628	0.539749	0.994368	0.861991	K07260	1
	ko03320	PPAR signaling pathway		Fasting up vs. Fasting +TC	1/383	11/5628	0.539749	0.994368	0.861991	K01641	1
	ko00030	Pentose phosphate pathway		Fasting up vs. Fasting +TC	4/383	57/5628	0.549646	0.994368	0.861991	K00034/K04041/K08093/K17463	4
	ko00020	Citrate cycle (TCA cycle)		Fasting up vs. Fasting +TC	3/383	43/5628	0.568377	0.994368	0.861991	K00161/K00162/K01958	3
	ko00460	Cyanoamino acid metabolism		Fasting up vs. Fasting +TC	1/383	12/5628	0.571131	0.994368	0.861991	K05350	1
	ko00250	Alanine, aspartate and glutamate metabolism		Fasting up vs. Fasting +TC	3/383	44/5628	0.584261	0.994368	0.861991	K01779/K01940/K22457	3
	ko00770	Pantothenate and CoA biosynthesis		Fasting up vs. Fasting +TC	2/383	29/5628	0.596856	0.994368	0.861991	K01598/K21977	2
	ko00625	Chloroalkane and chloroalkene degradation		Fasting up vs. Fasting +TC	1/383	13/5628	0.600379	0.994368	0.861991	K01560	1
	ko00670	One carbon pool by folate		Fasting up vs. Fasting +TC	2/383	32/5628	0.650987	0.994368	0.861991	K01938/K17217	2
	ko00361	Chlorocyclohexane and chlorobenzene degradation		Fasting up vs. Fasting +TC	1/383	16/5628	0.676715	0.994368	0.861991	K01560	1
	ko00562	Inositol phosphate metabolism		Fasting up vs. Fasting +TC	1/383	17/5628	0.698779	0.994368	0.861991	K03339	1
	ko00660	C5-Branched dibasic acid metabolism		Fasting up vs. Fasting +TC	1/383	17/5628	0.698779	0.994368	0.861991	K01575	1
	ko04146	Peroxisome		Fasting up vs. Fasting +TC	1/383	18/5628	0.71934	0.994368	0.861991	K00869	1
	ko00730	Thiamine metabolism		Fasting up vs. Fasting +TC	1/383	20/5628	0.756356	0.994368	0.861991	K00949	1
	ko03060	Protein export		Fasting up vs. Fasting +TC	1/383	21/5628	0.772996	0.994368	0.861991	K13280	1
	ko00230	Purine metabolism		Fasting up vs. Fasting +TC	6/383	111/5628	0.776739	0.994368	0.861991	K00364/K01486/K07023/K07816/K09769/K15780	6
	ko00061	Fatty acid biosynthesis		Fasting up vs. Fasting +TC	1/383	22/5628	0.788502	0.994368	0.861991	K01071	1
	ko00450	Selenocompound metabolism		Fasting up vs. Fasting +TC	1/383	23/5628	0.802952	0.994368	0.861991	K14155	1
	ko00710	Carbon fixation by Calvin cycle		Fasting up vs. Fasting +TC	1/383	23/5628	0.802952	0.994368	0.861991	K04041	1
	ko00620	Pyruvate metabolism		Fasting up vs. Fasting +TC	4/383	83/5628	0.826373	0.994368	0.861991	K00016/K00161/K00162/K01958	4
	ko00543	Exopolysaccharide biosynthesis		Fasting up vs. Fasting +TC	1/383	25/5628	0.828963	0.994368	0.861991	K11936	1
	ko00740	Riboflavin metabolism		Fasting up vs. Fasting +TC	1/383	26/5628	0.840655	0.994368	0.861991	K21064	1
	ko03440	Homologous recombination		Fasting up vs. Fasting +TC	1/383	29/5628	0.871159	0.994368	0.861991	K03763	1
	ko00640	Propanoate metabolism		Fasting up vs. Fasting +TC	3/383	71/5628	0.871192	0.994368	0.861991	K00005/K00016/K00048	3
	ko00720	Other carbon fixation pathways		Fasting up vs. Fasting +TC	2/383	52/5628	0.878331	0.994368	0.861991	K01938/K01958	2
	ko00970	Aminoacyl-tRNA biosynthesis		Fasting up vs. Fasting +TC	1/383	30/5628	0.879972	0.994368	0.861991	K09698	1
	ko00220	Arginine biosynthesis		Fasting up vs. Fasting +TC	1/383	38/5628	0.93194	0.994368	0.861991	K01940	1
	ko00627	Aminobenzoate degradation		Fasting up vs. Fasting +TC	1/383	39/5628	0.936603	0.994368	0.861991	K01101	1
	ko00760	Nicotinate and nicotinamide metabolism		Fasting up vs. Fasting +TC	1/383	40/5628	0.940947	0.994368	0.861991	K03742	1
	ko00680	Methane metabolism		Fasting up vs. Fasting +TC	2/383	65/5628	0.942133	0.994368	0.861991	K04041/K08093	2
	ko00280	Valine, leucine and isoleucine degradation		Fasting up vs. Fasting +TC	1/383	44/5628	0.955551	0.994368	0.861991	K01641	1
	ko00260	Glycine, serine and threonine metabolism		Fasting up vs. Fasting +TC	2/383	74/5628	0.966024	0.994368	0.861991	K00639/K17217	2
	ko00650	Butanoate metabolism		Fasting up vs. Fasting +TC	2/383	75/5628	0.968	0.994368	0.861991	K01575/K01641	2
	ko02026	Biofilm formation - Escherichia coli		Fasting up vs. Fasting +TC	1/383	50/5628	0.970985	0.994368	0.861991	K11936	1
	ko00920	Sulfur metabolism		Fasting up vs. Fasting +TC	1/383	62/5628	0.987654	0.994368	0.861991	K17217	1
	ko03070	Bacterial secretion system		Fasting up vs. Fasting +TC	1/383	66/5628	0.990718	0.994368	0.861991	K03205	1
	ko00630	Glyoxylate and dicarboxylate metabolism		Fasting up vs. Fasting +TC	1/383	67/5628	0.991357	0.994368	0.861991	K00048	1
	ko00190	Oxidative phosphorylation		Fasting up vs. Fasting +TC	1/383	73/5628	0.994368	0.994368	0.861991	K15986	1
	ko02020	Two-component system		Fasting vs. Fasting +TC up	3/9	348/5403	0.0166234	0.0498701	0.0349966	K07693/K07776/K07778	3
	ko00790	Folate biosynthesis		Fasting vs. Fasting +TC up	1/9	44/5403	0.0710008	0.106301	0.0745971	K13940	1
	ko00860	Porphyrin metabolism		Fasting vs. Fasting +TC up	1/9	67/5403	0.106301	0.106301	0.0745971	K13542	1
	ko00330	Arginine and proline metabolism	Wild	Unfed up vs. Fed	7/150	61/6666	0.000400345	0.0228197	0.0206494	K00318/K00491/K01470/K01473/K01585/K01777/K12251	7
	ko00040	Pentose and glucuronate interconversions	Wild	Unfed up vs. Fed	6/150	56/6666	0.00150842	0.0402129	0.0363884	K00848/K00879/K01051/K01804/K01815/K01818	6
	ko04922	Glucagon signaling pathway	Wild	Unfed up vs. Fed	3/150	12/6666	0.00211647	0.0402129	0.0363884	K00161/K00162/K02183	3
	ko00051	Fructose and mannose metabolism	Wild	Unfed up vs. Fed	7/150	85/6666	0.00289139	0.0412024	0.0372838	K00848/K00879/K01086/K01813/K01818/K03332/K19956	7
	ko00785	Lipoic acid metabolism	Wild	Unfed up vs. Fed	3/150	22/6666	0.012568	0.143276	0.129649	K00161/K00162/K11381	3
	ko00710	Carbon fixation by Calvin cycle	Wild	Unfed up vs. Fed	3/150	25/6666	0.0178729	0.16372	0.148149	K01086/K01601/K01602	3
	ko04626	Plant-pathogen interaction	Wild	Unfed up vs. Fed	2/150	10/6666	0.0201059	0.16372	0.148149	K01181/K02183	2
	ko00630	Glyoxylate and dicarboxylate metabolism	Wild	Unfed up vs. Fed	5/150	80/6666	0.0336806	0.239974	0.217151	K01601/K01602/K01847/K03780/K05606	5
	ko00620	Pyruvate metabolism	Wild	Unfed up vs. Fed	5/150	94/6666	0.060147	0.346684	0.313712	K00161/K00162/K01571/K01573/K01678	5
	ko05415	Diabetic cardiomyopathy	Wild	Unfed up vs. Fed	2/150	18/6666	0.0608218	0.346684	0.313712	K00161/K00162	2
	ko00020	Citrate cycle (TCA cycle)	Wild	Unfed up vs. Fed	3/150	46/6666	0.0841145	0.399544	0.361545	K00161/K00162/K01678	3
	ko00280	Valine, leucine and isoleucine degradation	Wild	Unfed up vs. Fed	3/150	46/6666	0.0841145	0.399544	0.361545	K01847/K05606/K11381	3
	ko00061	Fatty acid biosynthesis	Wild	Unfed up vs. Fed	2/150	26/6666	0.115155	0.504912	0.456892	K01071/K02371	2
	ko00720	Other carbon fixation pathways	Wild	Unfed up vs. Fed	3/150	56/6666	0.131159	0.534005	0.483218	K01678/K01847/K05606	3
	ko00470	D-Amino acid metabolism	Wild	Unfed up vs. Fed	2/150	31/6666	0.153472	0.583193	0.527727	K01777/K19802	2
	ko05133	Pertussis	Wild	Unfed up vs. Fed	1/150	10/6666	0.203675	0.63462	0.574264	K02183	1
	ko00920	Sulfur metabolism	Wild	Unfed up vs. Fed	3/150	71/6666	0.214238	0.63462	0.574264	K00387/K00651/K06881	3
	ko04142	Lysosome	Wild	Unfed up vs. Fed	1/150	11/6666	0.221621	0.63462	0.574264	K01206	1
	ko00860	Porphyrin metabolism	Wild	Unfed up vs. Fed	3/150	74/6666	0.23206	0.63462	0.574264	K04720/K16651/K22336	3
	ko00640	Propanoate metabolism	Wild	Unfed up vs. Fed	3/150	75/6666	0.238062	0.63462	0.574264	K01847/K05606/K11381	3
	ko00010	Glycolysis / Gluconeogenesis	Wild	Unfed up vs. Fed	3/150	77/6666	0.250145	0.63462	0.574264	K00161/K00162/K01086	3
	ko00364	Fluorobenzoate degradation	Wild	Unfed up vs. Fed	1/150	13/6666	0.256317	0.63462	0.574264	K20806	1
	ko00571	Lipoarabinomannan (LAM) biosynthesis	Wild	Unfed up vs. Fed	1/150	13/6666	0.256317	0.63462	0.574264	K14335	1
	ko00511	Other glycan degradation	Wild	Unfed up vs. Fed	1/150	14/6666	0.273084	0.63462	0.574264	K01206	1
	ko05010	Alzheimer disease	Wild	Unfed up vs. Fed	1/150	15/6666	0.289476	0.63462	0.574264	K02183	1
	ko05012	Parkinson disease	Wild	Unfed up vs. Fed	1/150	15/6666	0.289476	0.63462	0.574264	K02183	1
	ko00430	Taurine and hypotaurine metabolism	Wild	Unfed up vs. Fed	1/150	17/6666	0.321166	0.63772	0.577069	K00259	1
	ko00440	Phosphonate and phosphinate metabolism	Wild	Unfed up vs. Fed	1/150	17/6666	0.321166	0.63772	0.577069	K20859	1
	ko05022	Pathways of neurodegeneration - multiple diseases	Wild	Unfed up vs. Fed	1/150	18/6666	0.33648	0.63772	0.577069	K02183	1
	ko00983	Drug metabolism - other enzymes	Wild	Unfed up vs. Fed	1/150	19/6666	0.351451	0.63772	0.577069	K01431	1
	ko04146	Peroxisome	Wild	Unfed up vs. Fed	1/150	19/6666	0.351451	0.63772	0.577069	K01796	1
	ko03018	RNA degradation	Wild	Unfed up vs. Fed	1/150	20/6666	0.366087	0.63772	0.577069	K12585	1
	ko03060	Protein export	Wild	Unfed up vs. Fed	1/150	21/6666	0.380394	0.63772	0.577069	K12257	1
	ko03410	Base excision repair	Wild	Unfed up vs. Fed	1/150	21/6666	0.380394	0.63772	0.577069	K01151	1
	ko03070	Bacterial secretion system	Wild	Unfed up vs. Fed	2/150	67/6666	0.447488	0.722407	0.653701	K03205/K12257	2
	ko00410	beta-Alanine metabolism	Wild	Unfed up vs. Fed	1/150	28/6666	0.471953	0.722407	0.653701	K01431	1
	ko00770	Pantothenate and CoA biosynthesis	Wild	Unfed up vs. Fed	1/150	30/6666	0.495549	0.722407	0.653701	K01431	1
	ko00500	Starch and sucrose metabolism	Wild	Unfed up vs. Fed	2/150	74/6666	0.499388	0.722407	0.653701	K00691/K21574	2
	ko00310	Lysine degradation	Wild	Unfed up vs. Fed	1/150	31/6666	0.506952	0.722407	0.653701	K18014	1
	ko00340	Histidine metabolism	Wild	Unfed up vs. Fed	1/150	31/6666	0.506952	0.722407	0.653701	K18911	1
	ko00650	Butanoate metabolism	Wild	Unfed up vs. Fed	2/150	81/6666	0.548094	0.761985	0.689515	K00004/K18372	2
	ko00220	Arginine biosynthesis	Wild	Unfed up vs. Fed	1/150	40/6666	0.598712	0.807599	0.730791	K00491	1
	ko00400	Phenylalanine, tyrosine and tryptophan biosynthesis	Wild	Unfed up vs. Fed	1/150	42/6666	0.616677	0.807599	0.730791	K04516	1
	ko00250	Alanine, aspartate and glutamate metabolism	Wild	Unfed up vs. Fed	1/150	46/6666	0.650244	0.807599	0.730791	K00259	1
	ko00760	Nicotinate and nicotinamide metabolism	Wild	Unfed up vs. Fed	1/150	46/6666	0.650244	0.807599	0.730791	K03784	1
	ko00550	Peptidoglycan biosynthesis	Wild	Unfed up vs. Fed	1/150	47/6666	0.658168	0.807599	0.730791	K00887	1
	ko00790	Folate biosynthesis	Wild	Unfed up vs. Fed	1/150	48/6666	0.665915	0.807599	0.730791	K06897	1
	ko00052	Galactose metabolism	Wild	Unfed up vs. Fed	1/150	51/6666	0.688124	0.817147	0.739431	K12308	1
	ko00030	Pentose phosphate pathway	Wild	Unfed up vs. Fed	1/150	58/6666	0.734404	0.844499	0.764182	K01086	1
	ko00230	Purine metabolism	Wild	Unfed up vs. Fed	2/150	116/6666	0.740789	0.844499	0.764182	K03784/K07816	2
	ko00270	Cysteine and methionine metabolism	Wild	Unfed up vs. Fed	1/150	72/6666	0.807481	0.889924	0.805287	K00651	1
	ko00240	Pyrimidine metabolism	Wild	Unfed up vs. Fed	1/150	73/6666	0.81186	0.889924	0.805287	K01431	1
	ko00520	Amino sugar and nucleotide sugar metabolism	Wild	Unfed up vs. Fed	1/150	79/6666	0.836134	0.899239	0.813716	K01198	1
	ko00680	Methane metabolism	Wild	Unfed up vs. Fed	1/150	96/6666	0.889285	0.925226	0.837231	K01086	1
	ko02024	Quorum sensing	Wild	Unfed up vs. Fed	2/150	166/6666	0.892762	0.925226	0.837231	K07344/K12257	2
	ko02010	ABC transporters	Wild	Unfed up vs. Fed	5/150	376/6666	0.931787	0.948426	0.858225	K05816/K11081/K11083/K11084/K18233	5
	ko02020	Two-component system	Wild	Unfed up vs. Fed	4/150	413/6666	0.985894	0.985894	0.89213	K01051/K07695/K07696/K07713	4
	ko00040	Pentose and glucuronate interconversions	Wild	Fed up vs. Fed +TC	17/679	55/6506	2.54979e-05	0.00280477	0.00271083	K00002/K00848/K00853/K00875/K00879/K00880/K01051/K01184/K01629/K01686/K01804/K01812/K01815/K01818/K01820/K08323/K21619	17
	ko04112	Cell cycle - Caulobacter	Wild	Fed up vs. Fed +TC	11/679	30/6506	0.000125245	0.00688848	0.00665777	K02488/K11357/K13245/K13581/K13582/K13583/K13584/K13587/K13588/K13589/K13592	11
	ko00051	Fructose and mannose metabolism	Wild	Fed up vs. Fed +TC	17/679	85/6506	0.00601282	0.169709	0.164025	K00846/K00848/K00879/K01629/K01711/K01813/K01818/K01820/K02377/K02793/K11532/K11645/K12660/K15916/K19355/K19956/K21883	17
	ko00627	Aminobenzoate degradation	Wild	Fed up vs. Fed +TC	12/679	52/6506	0.00617124	0.169709	0.164025	K01034/K01576/K01781/K03862/K04107/K04109/K08295/K14333/K15054/K18541/K19709/K21759	12
	ko00074	Mycolic acid biosynthesis	Wild	Fed up vs. Fed +TC	5/679	16/6506	0.0200363	0.395103	0.38187	K03921/K11609/K11610/K11611/K18472	5
	ko00680	Methane metabolism	Wild	Fed up vs. Fed +TC	14/679	75/6506	0.0215511	0.395103	0.38187	K03396/K08093/K08685/K11212/K11532/K11645/K11779/K12234/K14941/K15635/K22015/K22081/K22082/K22083	14
	ko00920	Sulfur metabolism	Wild	Fed up vs. Fed +TC	13/679	70/6506	0.0272533	0.428266	0.413922	K00184/K00185/K00387/K06881/K07307/K16936/K16937/K17222/K17223/K17227/K17229/K17230/K20036	13
	ko00500	Starch and sucrose metabolism	Wild	Fed up vs. Fed +TC	13/679	72/6506	0.0335951	0.461933	0.446462	K00978/K01176/K01194/K01838/K02438/K07405/K13057/K13810/K15916/K16146/K16149/K16150/K16153	13
	ko05415	Diabetic cardiomyopathy	Wild	Fed up vs. Fed +TC	5/679	19/6506	0.0410725	0.501997	0.485184	K00162/K01283/K03941/K03943/K09565	5
	ko00720	Other carbon fixation pathways	Wild	Fed up vs. Fed +TC	10/679	56/6506	0.0618517	0.631065	0.609929	K00174/K00175/K00176/K00177/K01678/K01847/K01848/K01849/K05606/K22015	10
	ko04714	Thermogenesis	Wild	Fed up vs. Fed +TC	4/679	15/6506	0.0631065	0.631065	0.609929	K03941/K03943/K18163/K18164	4
	ko00630	Glyoxylate and dicarboxylate metabolism	Wild	Fed up vs. Fed +TC	12/679	73/6506	0.0737706	0.676231	0.653582	K00282/K01847/K01848/K01849/K03779/K03780/K05606/K14447/K14448/K14451/K15918/K18472	12
	ko00010	Glycolysis / Gluconeogenesis	Wild	Fed up vs. Fed +TC	12/679	74/6506	0.080126	0.67799	0.655282	K00002/K00162/K00174/K00175/K01568/K01785/K11532/K11645/K13810/K15635/K15916/K20866	12
	ko05022	Pathways of neurodegeneration - multiple diseases	Wild	Fed up vs. Fed +TC	4/679	17/6506	0.0932953	0.684166	0.661251	K03941/K03943/K09565/K13525	4
	ko05208	Chemical carcinogenesis - reactive oxygen species	Wild	Fed up vs. Fed +TC	4/679	17/6506	0.0932953	0.684166	0.661251	K00002/K03941/K03943/K09565	4
	ko05020	Prion disease	Wild	Fed up vs. Fed +TC	3/679	12/6506	0.122096	0.839413	0.811299	K03941/K03943/K09565	3
	ko00511	Other glycan degradation	Wild	Fed up vs. Fed +TC	3/679	14/6506	0.17339	0.908234	0.877814	K01206/K01444/K17108	3
	ko05010	Alzheimer disease	Wild	Fed up vs. Fed +TC	3/679	14/6506	0.17339	0.908234	0.877814	K03941/K03943/K09565	3
	ko05012	Parkinson disease	Wild	Fed up vs. Fed +TC	3/679	14/6506	0.17339	0.908234	0.877814	K03941/K03943/K09565	3
	ko05014	Amyotrophic lateral sclerosis	Wild	Fed up vs. Fed +TC	3/679	14/6506	0.17339	0.908234	0.877814	K03941/K03943/K13525	3
	ko05016	Huntington disease	Wild	Fed up vs. Fed +TC	3/679	14/6506	0.17339	0.908234	0.877814	K03941/K03943/K09565	3
	ko00190	Oxidative phosphorylation	Wild	Fed up vs. Fed +TC	12/679	87/6506	0.192668	0.963341	0.931076	K00410/K02117/K02118/K02120/K02121/K02123/K02124/K03941/K03943/K05576/K15408/K15862	12
	ko00280	Valine, leucine and isoleucine degradation	Wild	Fed up vs. Fed +TC	7/679	47/6506	0.214419	0.999069	0.965607	K01641/K01847/K01848/K01849/K05606/K11410/K18472	7
	ko00053	Ascorbate and aldarate metabolism	Wild	Fed up vs. Fed +TC	5/679	32/6506	0.237227	0.999069	0.965607	K00002/K00880/K01630/K18649/K20023	5
	ko00030	Pentose phosphate pathway	Wild	Fed up vs. Fed +TC	8/679	57/6506	0.240023	0.999069	0.965607	K01621/K03738/K07404/K08093/K11532/K11645/K13810/K15916	8
	ko00643	Styrene degradation	Wild	Fed up vs. Fed +TC	3/679	17/6506	0.258639	0.999069	0.965607	K00446/K01026/K01502	3
	ko04142	Lysosome	Wild	Fed up vs. Fed +TC	2/679	10/6506	0.28083	0.999069	0.965607	K01206/K01444	2
	ko00061	Fatty acid biosynthesis	Wild	Fed up vs. Fed +TC	4/679	27/6506	0.309358	0.999069	0.965607	K01071/K03921/K18472/K18473	4
	ko00260	Glycine, serine and threonine metabolism	Wild	Fed up vs. Fed +TC	10/679	80/6506	0.32203	0.999069	0.965607	K00282/K00643/K06718/K06720/K10674/K15635/K15784/K15785/K15786/K15918	10
	ko00740	Riboflavin metabolism	Wild	Fed up vs. Fed +TC	4/679	28/6506	0.334037	0.999069	0.965607	K00082/K00484/K03788/K20861	4
	ko00020	Citrate cycle (TCA cycle)	Wild	Fed up vs. Fed +TC	6/679	46/6506	0.346777	0.999069	0.965607	K00162/K00174/K00175/K00176/K00177/K01678	6
	ko00600	Sphingolipid metabolism	Wild	Fed up vs. Fed +TC	2/679	12/6506	0.361085	0.999069	0.965607	K07406/K17108	2
	ko00960	Tropane, piperidine and pyridine alkaloid biosynthesis	Wild	Fed up vs. Fed +TC	2/679	12/6506	0.361085	0.999069	0.965607	K00808/K08081	2
	ko00620	Pyruvate metabolism	Wild	Fed up vs. Fed +TC	11/679	92/6506	0.363847	0.999069	0.965607	K00002/K00162/K00174/K00175/K01026/K01571/K01573/K01678/K02594/K05523/K18472	11
	ko00623	Toluene degradation	Wild	Fed up vs. Fed +TC	3/679	21/6506	0.377755	0.999069	0.965607	K07550/K18089/K20218	3
	ko00650	Butanoate metabolism	Wild	Fed up vs. Fed +TC	10/679	84/6506	0.379702	0.999069	0.965607	K00004/K00043/K00100/K00174/K00175/K01034/K01574/K01641/K17829/K19709	10
	ko00571	Lipoarabinomannan (LAM) biosynthesis	Wild	Fed up vs. Fed +TC	2/679	13/6506	0.400008	0.999069	0.965607	K13669/K14335	2
	ko00621	Dioxin degradation	Wild	Fed up vs. Fed +TC	2/679	13/6506	0.400008	0.999069	0.965607	K15756/K18087	2
	ko00633	Nitrotoluene degradation	Wild	Fed up vs. Fed +TC	2/679	13/6506	0.400008	0.999069	0.965607	K06281/K06282	2
	ko00561	Glycerolipid metabolism	Wild	Fed up vs. Fed +TC	4/679	31/6506	0.408158	0.999069	0.965607	K00002/K00086/K07406/K15918	4
	ko00520	Amino sugar and nucleotide sugar metabolism	Wild	Fed up vs. Fed +TC	9/679	78/6506	0.428056	0.999069	0.965607	K00849/K00965/K00978/K01198/K02793/K08678/K11528/K13810/K15916	9
	ko00622	Xylene degradation	Wild	Fed up vs. Fed +TC	3/679	23/6506	0.436229	0.999069	0.965607	K00446/K10217/K10702	3
	ko00340	Histidine metabolism	Wild	Fed up vs. Fed +TC	4/679	33/6506	0.456711	0.999069	0.965607	K07008/K18649/K18911/K18912	4
	ko00710	Carbon fixation by Calvin cycle	Wild	Fed up vs. Fed +TC	3/679	24/6506	0.4647	0.999069	0.965607	K11532/K11645/K13810	3
	ko00350	Tyrosine metabolism	Wild	Fed up vs. Fed +TC	5/679	43/6506	0.470885	0.999069	0.965607	K00450/K00483/K00484/K10774/K13574	5
	ko00440	Phosphonate and phosphinate metabolism	Wild	Fed up vs. Fed +TC	2/679	15/6506	0.474211	0.999069	0.965607	K09994/K20859	2
	ko00400	Phenylalanine, tyrosine and tryptophan biosynthesis	Wild	Fed up vs. Fed +TC	5/679	44/6506	0.491719	0.999069	0.965607	K03856/K04092/K04516/K13497/K13503	5
	ko00130	Ubiquinone and other terpenoid-quinone biosynthesis	Wild	Fed up vs. Fed +TC	4/679	35/6506	0.503853	0.999069	0.965607	K01851/K06125/K11784/K18586	4
	ko00310	Lysine degradation	Wild	Fed up vs. Fed +TC	4/679	35/6506	0.503853	0.999069	0.965607	K00293/K00824/K01034/K15736	4
	ko00760	Nicotinate and nicotinamide metabolism	Wild	Fed up vs. Fed +TC	5/679	45/6506	0.512246	0.999069	0.965607	K02566/K03742/K03784/K15358/K19190	5
	ko00360	Phenylalanine metabolism	Wild	Fed up vs. Fed +TC	5/679	46/6506	0.532425	0.999069	0.965607	K00824/K02610/K02615/K13574/K18359	5
	ko00380	Tryptophan metabolism	Wild	Fed up vs. Fed +TC	4/679	37/6506	0.549102	0.999069	0.965607	K00452/K04103/K10217/K21801	4
	ko00430	Taurine and hypotaurine metabolism	Wild	Fed up vs. Fed +TC	2/679	18/6506	0.57437	0.999069	0.965607	K00259/K15373	2
	ko00562	Inositol phosphate metabolism	Wild	Fed up vs. Fed +TC	2/679	18/6506	0.57437	0.999069	0.965607	K16044/K18649	2
	ko00052	Galactose metabolism	Wild	Fed up vs. Fed +TC	5/679	50/6506	0.608997	0.999069	0.965607	K00849/K00965/K01785/K07406/K12308	5
	ko00900	Terpenoid backbone biosynthesis	Wild	Fed up vs. Fed +TC	3/679	30/6506	0.619414	0.999069	0.965607	K00054/K01641/K21275	3
	ko00330	Arginine and proline metabolism	Wild	Fed up vs. Fed +TC	6/679	61/6506	0.623517	0.999069	0.965607	K00318/K00824/K01470/K01473/K01474/K01476	6
	ko00220	Arginine biosynthesis	Wild	Fed up vs. Fed +TC	4/679	41/6506	0.632568	0.999069	0.965607	K00261/K00619/K01425/K01476	4
	ko00361	Chlorocyclohexane and chlorobenzene degradation	Wild	Fed up vs. Fed +TC	2/679	21/6506	0.659888	0.999069	0.965607	K00446/K18089	2
	ko03060	Protein export	Wild	Fed up vs. Fed +TC	2/679	21/6506	0.659888	0.999069	0.965607	K01551/K12257	2
	ko00404	Staurosporine biosynthesis	Wild	Fed up vs. Fed +TC	1/679	10/6506	0.668137	0.999069	0.965607	K14266	1
	ko00362	Benzoate degradation	Wild	Fed up vs. Fed +TC	7/679	75/6506	0.679322	0.999069	0.965607	K00446/K04107/K04109/K10217/K14333/K15514/K18089	7
	ko00785	Lipoic acid metabolism	Wild	Fed up vs. Fed +TC	2/679	22/6506	0.685156	0.999069	0.965607	K00162/K00282	2
	ko00640	Propanoate metabolism	Wild	Fed up vs. Fed +TC	7/679	76/6506	0.692901	0.999069	0.965607	K00086/K01026/K01847/K01848/K01849/K05606/K18472	7
	ko02024	Quorum sensing	Wild	Fed up vs. Fed +TC	15/679	159/6506	0.700653	0.999069	0.965607	K07344/K10917/K11531/K12257/K20256/K20266/K20333/K20483/K20527/K20528/K20529/K20530/K20531/K20532/K20539	15
	ko00572	Arabinogalactan biosynthesis - Mycobacterium	Wild	Fed up vs. Fed +TC	1/679	11/6506	0.702825	0.999069	0.965607	K11386	1
	ko00750	Vitamin B6 metabolism	Wild	Fed up vs. Fed +TC	1/679	11/6506	0.702825	0.999069	0.965607	K05275	1
	ko04922	Glucagon signaling pathway	Wild	Fed up vs. Fed +TC	1/679	11/6506	0.702825	0.999069	0.965607	K00162	1
	ko00470	D-Amino acid metabolism	Wild	Fed up vs. Fed +TC	3/679	34/6506	0.704154	0.999069	0.965607	K00824/K01425/K19802	3
	ko04122	Sulfur relay system	Wild	Fed up vs. Fed +TC	2/679	23/6506	0.708863	0.999069	0.965607	K21140/K21148	2
	ko03320	PPAR signaling pathway	Wild	Fed up vs. Fed +TC	1/679	12/6506	0.733892	0.999069	0.965607	K01641	1
	ko00906	Carotenoid biosynthesis	Wild	Fed up vs. Fed +TC	1/679	15/6506	0.80895	0.999069	0.965607	K15746	1
	ko00984	Steroid degradation	Wild	Fed up vs. Fed +TC	1/679	15/6506	0.80895	0.999069	0.965607	K15981	1
	ko00540	Lipopolysaccharide biosynthesis	Wild	Fed up vs. Fed +TC	3/679	41/6506	0.81657	0.999069	0.965607	K03275/K09778/K09949	3
	ko00625	Chloroalkane and chloroalkene degradation	Wild	Fed up vs. Fed +TC	1/679	16/6506	0.828935	0.999069	0.965607	K18089	1
	ko00930	Caprolactam degradation	Wild	Fed up vs. Fed +TC	1/679	16/6506	0.828935	0.999069	0.965607	K00002	1
	ko01502	Vancomycin resistance	Wild	Fed up vs. Fed +TC	1/679	16/6506	0.828935	0.999069	0.965607	K07260	1
	ko00552	Teichoic acid biosynthesis	Wild	Fed up vs. Fed +TC	1/679	17/6506	0.846833	0.999069	0.965607	K09809	1
	ko02020	Two-component system	Wild	Fed up vs. Fed +TC	36/679	398/6506	0.846861	0.999069	0.965607	K00410/K01034/K01051/K01425/K02488/K02661/K03620/K05339/K06281/K06282/K06597/K07260/K07658/K07710/K07713/K07796/K07803/K07810/K11357/K11618/K13584/K13587/K13588/K13589/K13598/K13599/K13927/K14980/K14981/K14986/K14987/K15861/K15862/K18321/K20483/K21393	36
	ko00970	Aminoacyl-tRNA biosynthesis	Wild	Fed up vs. Fed +TC	2/679	32/6506	0.861674	0.999069	0.965607	K01893/K04566	2
	ko00250	Alanine, aspartate and glutamate metabolism	Wild	Fed up vs. Fed +TC	3/679	46/6506	0.872682	0.999069	0.965607	K00259/K00261/K01425	3
	ko00624	Polycyclic aromatic hydrocarbon degradation	Wild	Fed up vs. Fed +TC	1/679	19/6506	0.877212	0.999069	0.965607	K21105	1
	ko00541	Biosynthesis of various nucleotide sugars	Wild	Fed up vs. Fed +TC	4/679	59/6506	0.87742	0.999069	0.965607	K00978/K01711/K02377/K13015	4
	ko00230	Purine metabolism	Wild	Fed up vs. Fed +TC	9/679	118/6506	0.880483	0.999069	0.965607	K00073/K00087/K00769/K01486/K02566/K03784/K07816/K09769/K14977	9
	ko00983	Drug metabolism - other enzymes	Wild	Fed up vs. Fed +TC	1/679	20/6506	0.890064	0.999069	0.965607	K00757	1
	ko03410	Base excision repair	Wild	Fed up vs. Fed +TC	1/679	20/6506	0.890064	0.999069	0.965607	K01151	1
	ko04146	Peroxisome	Wild	Fed up vs. Fed +TC	1/679	20/6506	0.890064	0.999069	0.965607	K01796	1
	ko02010	ABC transporters	Wild	Fed up vs. Fed +TC	32/679	371/6506	0.899119	0.999069	0.965607	K02062/K02063/K02064/K05772/K05773/K05816/K06857/K09689/K09692/K09694/K09695/K09996/K10036/K10107/K10234/K10237/K10238/K10552/K10553/K10554/K10560/K10561/K11707/K11709/K13890/K13891/K13892/K15578/K15600/K16014/K18233/K20459	32
	ko00860	Porphyrin metabolism	Wild	Fed up vs. Fed +TC	5/679	76/6506	0.910086	0.999069	0.965607	K00218/K00643/K02190/K04720/K22336	5
	ko00730	Thiamine metabolism	Wild	Fed up vs. Fed +TC	1/679	22/6506	0.911879	0.999069	0.965607	K00949	1
	ko03030	DNA replication	Wild	Fed up vs. Fed +TC	1/679	23/6506	0.921107	0.999069	0.965607	K03471	1
	ko00543	Exopolysaccharide biosynthesis	Wild	Fed up vs. Fed +TC	2/679	39/6506	0.925267	0.999069	0.965607	K13658/K16710	2
	ko00910	Nitrogen metabolism	Wild	Fed up vs. Fed +TC	2/679	39/6506	0.925267	0.999069	0.965607	K00261/K15578	2
	ko00564	Glycerophospholipid metabolism	Wild	Fed up vs. Fed +TC	2/679	43/6506	0.947987	0.999069	0.965607	K00570/K07094	2
	ko01053	Biosynthesis of siderophore group nonribosomal peptides	Wild	Fed up vs. Fed +TC	1/679	27/6506	0.949325	0.999069	0.965607	K01851	1
	ko03430	Mismatch repair	Wild	Fed up vs. Fed +TC	1/679	27/6506	0.949325	0.999069	0.965607	K07456	1
	ko00550	Peptidoglycan biosynthesis	Wild	Fed up vs. Fed +TC	2/679	44/6506	0.952541	0.999069	0.965607	K00887/K07260	2
	ko00300	Lysine biosynthesis	Wild	Fed up vs. Fed +TC	1/679	30/6506	0.963648	0.999069	0.965607	K00293	1
	ko00770	Pantothenate and CoA biosynthesis	Wild	Fed up vs. Fed +TC	1/679	30/6506	0.963648	0.999069	0.965607	K21977	1
	ko03440	Homologous recombination	Wild	Fed up vs. Fed +TC	1/679	30/6506	0.963648	0.999069	0.965607	K02686	1
	ko02026	Biofilm formation - Escherichia coli	Wild	Fed up vs. Fed +TC	2/679	50/6506	0.972818	0.999069	0.965607	K04333/K11531	2
	ko03070	Bacterial secretion system	Wild	Fed up vs. Fed +TC	3/679	67/6506	0.976411	0.999069	0.965607	K03194/K03205/K12257	3
	ko00670	One carbon pool by folate	Wild	Fed up vs. Fed +TC	1/679	36/6506	0.981302	0.999069	0.965607	K00282	1
	ko00240	Pyrimidine metabolism	Wild	Fed up vs. Fed +TC	3/679	73/6506	0.985907	0.999069	0.965607	K00757/K02566/K09769	3
	ko05111	Biofilm formation - Vibrio cholerae	Wild	Fed up vs. Fed +TC	2/679	59/6506	0.988455	0.999069	0.965607	K10917/K10938	2
	ko00790	Folate biosynthesis	Wild	Fed up vs. Fed +TC	1/679	48/6506	0.995063	0.999069	0.965607	K06897	1
	ko02040	Flagellar assembly	Wild	Fed up vs. Fed +TC	1/679	51/6506	0.996462	0.999069	0.965607	K10565	1
	ko03010	Ribosome	Wild	Fed up vs. Fed +TC	1/679	56/6506	0.997971	0.999069	0.965607	K02919	1
	ko01501	beta-Lactam resistance	Wild	Fed up vs. Fed +TC	1/679	57/6506	0.998185	0.999069	0.965607	K18147	1
	ko02060	Phosphotransferase system (PTS)	Wild	Fed up vs. Fed +TC	1/679	63/6506	0.999069	0.999069	0.965607	K02793	1
	ko00572	Arabinogalactan biosynthesis - Mycobacterium	Wild	Fed vs. Fed +TC up	3/21	11/6914	3.92368e-06	2.7098e-05	2.13932e-05	K13687/K16647/K16648	3
	ko00571	Lipoarabinomannan (LAM) biosynthesis	Wild	Fed vs. Fed +TC up	3/21	13/6914	6.77451e-06	2.7098e-05	2.13932e-05	K13687/K16647/K16648	3
	ko00430	Taurine and hypotaurine metabolism	Wild	Fed vs. Fed +TC up	1/21	19/6914	0.0562295	0.135362	0.106865	K15372	1
	ko01053	Biosynthesis of siderophore group nonribosomal peptides	Wild	Fed vs. Fed +TC up	1/21	28/6914	0.0818011	0.135362	0.106865	K04793	1
	ko00410	beta-Alanine metabolism	Wild	Fed vs. Fed +TC up	1/21	29/6914	0.0846013	0.135362	0.106865	K15372	1
	ko00640	Propanoate metabolism	Wild	Fed vs. Fed +TC up	1/21	76/6914	0.207412	0.261788	0.206675	K01720	1
	ko00650	Butanoate metabolism	Wild	Fed vs. Fed +TC up	1/21	85/6914	0.229065	0.261788	0.206675	K18370	1
	ko02010	ABC transporters	Wild	Fed vs. Fed +TC up	2/21	379/6914	0.32119	0.32119	0.253571	K14698/K18230	2
	ko00511	Other glycan degradation	Wild	Unfed vs. Unfed +TC up	6/224	13/6372	2.46388e-06	0.000184791	0.000163394	K01186/K01190/K01192/K01201/K01206/K15923	6
	ko00040	Pentose and glucuronate interconversions	Wild	Unfed vs. Unfed +TC up	9/224	52/6372	6.87033e-05	0.00257637	0.00227806	K00848/K00879/K01051/K01686/K01812/K01815/K01818/K03078/K03079	9
	ko00051	Fructose and mannose metabolism	Wild	Unfed vs. Unfed +TC up	11/224	84/6372	0.00015325	0.00383124	0.00338762	K00848/K00879/K00895/K01086/K01218/K01711/K01813/K01818/K02377/K03332/K19956	11
	ko04142	Lysosome	Wild	Unfed vs. Unfed +TC up	4/224	10/6372	0.000264234	0.00495438	0.00438071	K01186/K01192/K01201/K01206	4
	ko00900	Terpenoid backbone biosynthesis	Wild	Unfed vs. Unfed +TC up	5/224	30/6372	0.00356446	0.0534669	0.047276	K00021/K00869/K00938/K01597/K01641	5
	ko00600	Sphingolipid metabolism	Wild	Unfed vs. Unfed +TC up	3/224	10/6372	0.00428261	0.0535327	0.0473342	K01186/K01190/K01201	3
	ko00052	Galactose metabolism	Wild	Unfed vs. Unfed +TC up	6/224	50/6372	0.00769556	0.0820293	0.0725312	K01190/K01220/K01635/K02786/K02788/K12308	6
	ko00500	Starch and sucrose metabolism	Wild	Unfed vs. Unfed +TC up	7/224	67/6372	0.0087498	0.0820293	0.0725312	K00691/K01178/K01179/K06896/K13057/K16153/K21574	7
	ko00710	Carbon fixation by Calvin cycle	Wild	Unfed vs. Unfed +TC up	4/224	25/6372	0.0105183	0.0876524	0.0775032	K01006/K01086/K01601/K01602	4
	ko00620	Pyruvate metabolism	Wild	Unfed vs. Unfed +TC up	8/224	91/6372	0.0142674	0.107006	0.0946156	K00174/K00175/K01006/K01067/K01571/K01573/K03737/K05523	8
	ko00720	Other carbon fixation pathways	Wild	Unfed vs. Unfed +TC up	5/224	53/6372	0.0375101	0.255751	0.226138	K00174/K00175/K01006/K01848/K03737	5
	ko00010	Glycolysis / Gluconeogenesis	Wild	Unfed vs. Unfed +TC up	6/224	73/6372	0.0425336	0.265835	0.235054	K00174/K00175/K00895/K01006/K01086/K03737	6
	ko02024	Quorum sensing	Wild	Unfed vs. Unfed +TC up	10/224	158/6372	0.051095	0.294141	0.260083	K01218/K01635/K12257/K12292/K12293/K12295/K14051/K20344/K20345/K20532	10
	ko04922	Glucagon signaling pathway	Wild	Unfed vs. Unfed +TC up	2/224	11/6372	0.0549064	0.294141	0.260083	K02183/K08765	2
	ko03320	PPAR signaling pathway	Wild	Unfed vs. Unfed +TC up	2/224	12/6372	0.064397	0.302834	0.267769	K01641/K08765	2
	ko00650	Butanoate metabolism	Wild	Unfed vs. Unfed +TC up	6/224	81/6372	0.0646045	0.302834	0.267769	K00174/K00175/K00929/K01641/K03737/K18372	6
	ko01053	Biosynthesis of siderophore group nonribosomal peptides	Wild	Unfed vs. Unfed +TC up	3/224	28/6372	0.0736888	0.325098	0.287455	K04781/K04787/K04788	3
	ko00190	Oxidative phosphorylation	Wild	Unfed vs. Unfed +TC up	6/224	88/6372	0.0885439	0.368933	0.326214	K02117/K02118/K02120/K02121/K02123/K02124	6
	ko00552	Teichoic acid biosynthesis	Wild	Unfed vs. Unfed +TC up	2/224	17/6372	0.118477	0.467674	0.413522	K07271/K13678	2
	ko00541	Biosynthesis of various nucleotide sugars	Wild	Unfed vs. Unfed +TC up	4/224	57/6372	0.139446	0.48558	0.429355	K01639/K01711/K02377/K13015	4
	ko00983	Drug metabolism - other enzymes	Wild	Unfed vs. Unfed +TC up	2/224	19/6372	0.142437	0.48558	0.429355	K01431/K13421	2
	ko04146	Peroxisome	Wild	Unfed vs. Unfed +TC up	2/224	19/6372	0.142437	0.48558	0.429355	K00624/K00869	2
	ko03018	RNA degradation	Wild	Unfed vs. Unfed +TC up	2/224	20/6372	0.154772	0.504691	0.446253	K12585/K18682	2
	ko00020	Citrate cycle (TCA cycle)	Wild	Unfed vs. Unfed +TC up	3/224	44/6372	0.200425	0.626327	0.553805	K00174/K00175/K03737	3
	ko00061	Fatty acid biosynthesis	Wild	Unfed vs. Unfed +TC up	2/224	25/6372	0.218829	0.631256	0.558163	K01071/K16363	2
	ko00280	Valine, leucine and isoleucine degradation	Wild	Unfed vs. Unfed +TC up	3/224	46/6372	0.218835	0.631256	0.558163	K01641/K01848/K11381	3
	ko00240	Pyrimidine metabolism	Wild	Unfed vs. Unfed +TC up	4/224	72/6372	0.246611	0.68503	0.605711	K01431/K02823/K09769/K13421	4
	ko00300	Lysine biosynthesis	Wild	Unfed vs. Unfed +TC up	2/224	29/6372	0.271476	0.727169	0.64297	K00290/K10206	2
	ko00053	Ascorbate and aldarate metabolism	Wild	Unfed vs. Unfed +TC up	2/224	31/6372	0.29783	0.728257	0.643933	K03078/K03079	2
	ko04626	Plant-pathogen interaction	Wild	Unfed vs. Unfed +TC up	1/224	10/6372	0.301013	0.728257	0.643933	K02183	1
	ko05133	Pertussis	Wild	Unfed vs. Unfed +TC up	1/224	10/6372	0.301013	0.728257	0.643933	K02183	1
	ko00470	D-Amino acid metabolism	Wild	Unfed vs. Unfed +TC up	2/224	33/6372	0.324034	0.757413	0.669712	K00824/K19802	2
	ko00310	Lysine degradation	Wild	Unfed vs. Unfed +TC up	2/224	34/6372	0.337047	0.757413	0.669712	K00290/K00824	2
	ko00364	Fluorobenzoate degradation	Wild	Unfed vs. Unfed +TC up	1/224	12/6372	0.349372	0.757413	0.669712	K20806	1
	ko00330	Arginine and proline metabolism	Wild	Unfed vs. Unfed +TC up	3/224	60/6372	0.353459	0.757413	0.669712	K00294/K00491/K00824	3
	ko04714	Thermogenesis	Wild	Unfed vs. Unfed +TC up	1/224	13/6372	0.372287	0.775598	0.685792	K08765	1
	ko05010	Alzheimer disease	Wild	Unfed vs. Unfed +TC up	1/224	14/6372	0.394398	0.778418	0.688285	K02183	1
	ko05012	Parkinson disease	Wild	Unfed vs. Unfed +TC up	1/224	14/6372	0.394398	0.778418	0.688285	K02183	1
	ko02060	Phosphotransferase system (PTS)	Wild	Unfed vs. Unfed +TC up	3/224	66/6372	0.4112	0.790769	0.699206	K02786/K02788/K20112	3
	ko00290	Valine, leucine and isoleucine biosynthesis	Wild	Unfed vs. Unfed +TC up	1/224	16/6372	0.436322	0.791819	0.700135	K09011	1
	ko00643	Styrene degradation	Wild	Unfed vs. Unfed +TC up	1/224	17/6372	0.456187	0.791819	0.700135	K01502	1
	ko05022	Pathways of neurodegeneration - multiple diseases	Wild	Unfed vs. Unfed +TC up	1/224	17/6372	0.456187	0.791819	0.700135	K02183	1
	ko00860	Porphyrin metabolism	Wild	Unfed vs. Unfed +TC up	3/224	72/6372	0.467283	0.791819	0.700135	K00230/K02190/K16651	3
	ko00361	Chlorocyclohexane and chlorobenzene degradation	Wild	Unfed vs. Unfed +TC up	1/224	19/6372	0.493851	0.791819	0.700135	K04098	1
	ko00562	Inositol phosphate metabolism	Wild	Unfed vs. Unfed +TC up	1/224	19/6372	0.493851	0.791819	0.700135	K16044	1
	ko00630	Glyoxylate and dicarboxylate metabolism	Wild	Unfed vs. Unfed +TC up	3/224	75/6372	0.494441	0.791819	0.700135	K01601/K01602/K01848	3
	ko00550	Peptidoglycan biosynthesis	Wild	Unfed vs. Unfed +TC up	2/224	47/6372	0.496206	0.791819	0.700135	K00887/K08384	2
	ko00660	C5-Branched dibasic acid metabolism	Wild	Unfed vs. Unfed +TC up	1/224	21/6372	0.528917	0.793376	0.701511	K09011	1
	ko00730	Thiamine metabolism	Wild	Unfed vs. Unfed +TC up	1/224	21/6372	0.528917	0.793376	0.701511	K00949	1
	ko03060	Protein export	Wild	Unfed vs. Unfed +TC up	1/224	21/6372	0.528917	0.793376	0.701511	K12257	1
	ko00785	Lipoic acid metabolism	Wild	Unfed vs. Unfed +TC up	1/224	22/6372	0.545532	0.802253	0.709361	K11381	1
	ko03430	Mismatch repair	Wild	Unfed vs. Unfed +TC up	1/224	26/6372	0.606358	0.864055	0.764007	K07456	1
	ko00030	Pentose phosphate pathway	Wild	Unfed vs. Unfed +TC up	2/224	58/6372	0.610599	0.864055	0.764007	K00895/K01086	2
	ko00410	beta-Alanine metabolism	Wild	Unfed vs. Unfed +TC up	1/224	28/6372	0.633659	0.880082	0.778178	K01431	1
	ko00770	Pantothenate and CoA biosynthesis	Wild	Unfed vs. Unfed +TC up	1/224	30/6372	0.659075	0.898738	0.794674	K01431	1
	ko00071	Fatty acid degradation	Wild	Unfed vs. Unfed +TC up	1/224	31/6372	0.671116	0.898816	0.794743	K08765	1
	ko03070	Bacterial secretion system	Wild	Unfed vs. Unfed +TC up	2/224	67/6372	0.68869	0.899056	0.794955	K03205/K12257	2
	ko00640	Propanoate metabolism	Wild	Unfed vs. Unfed +TC up	2/224	75/6372	0.746908	0.899056	0.794955	K01848/K11381	2
	ko02020	Two-component system	Wild	Unfed vs. Unfed +TC up	12/224	401/6372	0.760918	0.899056	0.794955	K01051/K01179/K07658/K07695/K07696/K07713/K07718/K07720/K11603/K12292/K12293/K12295	12
	ko00220	Arginine biosynthesis	Wild	Unfed vs. Unfed +TC up	1/224	40/6372	0.762109	0.899056	0.794955	K00491	1
	ko00400	Phenylalanine, tyrosine and tryptophan biosynthesis	Wild	Unfed vs. Unfed +TC up	1/224	42/6372	0.778644	0.899056	0.794955	K04516	1
	ko00540	Lipopolysaccharide biosynthesis	Wild	Unfed vs. Unfed +TC up	1/224	42/6372	0.778644	0.899056	0.794955	K16363	1
	ko00350	Tyrosine metabolism	Wild	Unfed vs. Unfed +TC up	1/224	43/6372	0.786477	0.899056	0.794955	K16163	1
	ko00760	Nicotinate and nicotinamide metabolism	Wild	Unfed vs. Unfed +TC up	1/224	43/6372	0.786477	0.899056	0.794955	K03742	1
	ko00360	Phenylalanine metabolism	Wild	Unfed vs. Unfed +TC up	1/224	45/6372	0.801325	0.899056	0.794955	K00824	1
	ko00250	Alanine, aspartate and glutamate metabolism	Wild	Unfed vs. Unfed +TC up	1/224	46/6372	0.808359	0.899056	0.794955	K00294	1
	ko00627	Aminobenzoate degradation	Wild	Unfed vs. Unfed +TC up	1/224	46/6372	0.808359	0.899056	0.794955	K08295	1
	ko00790	Folate biosynthesis	Wild	Unfed vs. Unfed +TC up	1/224	47/6372	0.815144	0.899056	0.794955	K06897	1
	ko02026	Biofilm formation - Escherichia coli	Wild	Unfed vs. Unfed +TC up	1/224	50/6372	0.8341	0.90663	0.801652	K14051	1
	ko02010	ABC transporters	Wild	Unfed vs. Unfed +TC up	9/224	365/6372	0.903174	0.947589	0.837869	K11603/K11607/K12292/K17073/K17074/K17238/K17329/K19309/K20344	9
	ko00920	Sulfur metabolism	Wild	Unfed vs. Unfed +TC up	1/224	68/6372	0.913413	0.947589	0.837869	K21310	1
	ko00362	Benzoate degradation	Wild	Unfed vs. Unfed +TC up	1/224	70/6372	0.919458	0.947589	0.837869	K04098	1
	ko00680	Methane metabolism	Wild	Unfed vs. Unfed +TC up	1/224	71/6372	0.92232	0.947589	0.837869	K01086	1
	ko00520	Amino sugar and nucleotide sugar metabolism	Wild	Unfed vs. Unfed +TC up	1/224	76/6372	0.935184	0.947822	0.838074	K01198	1
	ko00230	Purine metabolism	Wild	Unfed vs. Unfed +TC up	1/224	114/6372	0.983706	0.983706	0.869803	K09769	1
